# Supplementary material for: (E,E)-1,2-Bis(2,4,6-trimeth­oxy­benzyl­idene)hydrazine
Source: Acta Crystallogr Sect E Struct Rep Online. 2010 Aug 25;66(Pt 9):o2401–2. doi: 10.1107/S1600536810033684 (PMC3008086; doi:10.1107/S1600536810033684)
Supplement: Supplementary file 2 [file e-66-o2401-Isup2.hkl]

# 
# h,k,l, Fc-squared, Fo-squared, sigma(Fo-squared) and status flag 
# 
data_I
_shelx_title ' pj3a_0m in P-1  (100K)' 
_shelx_refln_list_code          4 
_shelx_F_calc_maximum      135.99 
_exptl_crystal_F_000       206.00 
_reflns_d_resolution_high  0.7108 
 
loop_ 
 _symmetry_equiv_pos_as_xyz 
 'x, y, z' 
 '-x, -y, -z' 
 
_cell_length_a     7.3851 
_cell_length_b     7.4043 
_cell_length_c     9.5440 
_cell_angle_alpha  71.412 
_cell_angle_beta   78.095 
_cell_angle_gamma  79.449 
 
_shelx_F_squared_multiplier     1.000 
 
loop_ 
 _refln_index_h 
 _refln_index_k 
 _refln_index_l 
 _refln_F_squared_calc 
 _refln_F_squared_meas 
 _refln_F_squared_sigma 
 _refln_observed_status 
   1   0   0      677.15      687.34      4.94 o 
   2   0   0        2.35        3.16      0.26 o 
   3   0   0       82.08       81.32      1.11 o 
   4   0   0       51.41       57.39      1.67 o 
   5   0   0       14.78       15.52      0.67 o 
   6   0   0       83.99       80.80      1.54 o 
   7   0   0       44.21       44.11      1.66 o 
   8   0   0       12.96       12.13      1.22 o 
   9   0   0       55.28       58.59      2.28 o 
  10   0   0       11.98       16.39      1.93 o 
  -9   1   0       24.90       24.75      2.34 o 
  -8   1   0       48.45       53.22      1.84 o 
  -7   1   0       18.67       20.10      2.16 o 
  -6   1   0       40.76       42.37      2.04 o 
  -5   1   0      222.79      229.49      3.50 o 
  -4   1   0        4.39        2.96      0.48 o 
  -3   1   0       56.01       60.83      2.74 o 
  -2   1   0      468.53      462.83      8.84 o 
  -1   1   0      211.54      225.01      5.16 o 
   0   1   0      151.39      157.46      1.00 o 
   1   1   0      383.63      400.25      2.43 o 
   2   1   0        0.12        0.16      0.20 o 
   3   1   0      218.12      209.92      1.92 o 
   4   1   0       65.44       65.62      0.96 o 
   5   1   0        5.91        4.60      0.94 o 
   6   1   0      111.21      106.76      2.12 o 
   7   1   0        2.24        1.96      0.90 o 
   8   1   0       15.27       15.22      1.44 o 
   9   1   0       41.14       43.46      2.70 o 
  10   1   0       30.64       32.70      2.10 o 
  -9   2   0       21.75       25.23      1.61 o 
  -8   2   0       84.74       93.45      4.01 o 
  -7   2   0        8.04        5.40      1.34 o 
  -6   2   0       17.03       16.65      1.43 o 
  -5   2   0       95.65       86.72      2.01 o 
  -4   2   0       22.24       23.40      0.87 o 
  -3   2   0       22.59       29.26      2.15 o 
  -2   2   0       36.64       35.93      0.73 o 
  -1   2   0       10.10       11.34      1.16 o 
   0   2   0      844.22      864.84      5.08 o 
   1   2   0    18492.86    17339.00    139.90 o 
   2   2   0      174.45      193.56      1.52 o 
   3   2   0        1.52        1.43      0.21 o 
   4   2   0      141.54      142.23      1.63 o 
   5   2   0       71.59       73.18      1.25 o 
   6   2   0        4.27        2.46      0.65 o 
   7   2   0       68.45       64.27      1.99 o 
   8   2   0       56.17       52.22      2.60 o 
   9   2   0       11.56       12.39      1.47 o 
  10   2   0       29.18       30.93      2.07 o 
  -9   3   0        2.96        2.02      1.14 o 
  -8   3   0       11.07       14.00      3.83 o 
  -7   3   0       38.11       39.56      2.62 o 
  -6   3   0       19.31       17.66      1.29 o 
  -5   3   0      103.67      106.25      2.45 o 
  -4   3   0      216.03      224.65      2.69 o 
  -3   3   0        1.25        0.33      0.23 o 
  -2   3   0       15.49       17.73      0.60 o 
  -1   3   0       89.95       86.77      1.07 o 
   0   3   0      180.38      182.88      1.35 o 
   1   3   0       38.00       37.63      0.51 o 
   2   3   0      283.87      298.59      2.15 o 
   3   3   0       41.33       38.27      0.64 o 
   4   3   0       36.54       36.69      0.69 o 
   5   3   0       46.33       45.18      0.99 o 
   6   3   0        1.59        1.57      0.53 o 
   7   3   0       55.19       52.63      1.58 o 
   8   3   0        5.76        5.17      1.00 o 
   9   3   0        7.59        7.56      1.37 o 
  -8   4   0       30.59       47.27      7.41 o 
  -7   4   0       94.83      108.12      4.75 o 
  -6   4   0        1.56        1.18      0.68 o 
  -5   4   0        1.37        1.33      0.63 o 
  -4   4   0       56.10       55.14      1.38 o 
  -3   4   0        8.44        7.91      0.52 o 
  -2   4   0        9.33        9.84      0.50 o 
  -1   4   0       44.27       43.66      0.70 o 
   0   4   0        0.77        0.96      0.23 o 
   1   4   0      386.01      392.47      2.32 o 
   2   4   0     4152.78     4284.54     22.29 o 
   3   4   0       54.50       63.61      0.93 o 
   4   4   0        0.63        0.31      0.26 o 
   5   4   0       50.73       52.88      1.22 o 
   6   4   0       65.45       58.20      1.43 o 
   7   4   0        1.40        2.58      0.71 o 
   8   4   0       52.06       50.99      1.76 o 
   9   4   0       46.67       50.30      2.07 o 
  -6   5   0       23.12       26.34      1.52 o 
  -5   5   0       10.04       10.40      1.18 o 
  -4   5   0      108.62      107.50      2.45 o 
  -3   5   0      101.92      104.13      2.06 o 
  -2   5   0        1.92        1.86      0.38 o 
  -1   5   0        0.90        1.28      0.26 o 
   0   5   0        2.72        3.18      0.35 o 
   1   5   0       81.14       81.87      1.11 o 
   2   5   0        2.51        2.29      0.29 o 
   3   5   0      121.83      125.85      1.36 o 
   4   5   0       45.46       44.66      0.88 o 
   5   5   0        9.25        9.71      0.76 o 
   6   5   0       23.60       26.35      1.02 o 
   7   5   0        1.10        1.94      0.66 o 
   8   5   0       32.36       33.64      1.58 o 
   9   5   0       16.72       17.07      2.46 o 
  -7   6   0       34.69       36.52      3.66 o 
  -6   6   0       73.14       81.51      3.85 o 
  -5   6   0        0.22        0.55      0.82 o 
  -4   6   0        0.24        0.71      0.99 o 
  -3   6   0       29.08       32.20      1.92 o 
  -2   6   0        0.04       -0.14      0.53 o 
  -1   6   0        7.98        6.94      0.90 o 
   0   6   0        3.21        3.22      0.69 o 
   1   6   0        1.68        2.62      0.58 o 
   2   6   0      222.26      225.06      3.54 o 
   3   6   0     1196.66     1202.82      8.77 o 
   4   6   0       23.21       26.56      1.62 o 
   5   6   0        0.24        0.55      0.69 o 
   6   6   0       13.88       15.79      1.21 o 
   7   6   0       47.00       48.70      2.63 o 
   8   6   0       10.30       13.05      2.30 o 
  -6   7   0        0.41        2.66      1.57 o 
  -5   7   0        9.23        9.86      1.47 o 
  -4   7   0        1.95        1.46      1.42 o 
  -3   7   0       62.91       66.86      1.89 o 
  -2   7   0       37.86       37.74      1.54 o 
  -1   7   0        0.27        0.67      0.56 o 
   0   7   0        0.12       -0.16      0.66 o 
   1   7   0        0.61        1.04      0.69 o 
   2   7   0       29.53       30.13      1.45 o 
   3   7   0        0.00       -0.51      0.62 o 
   4   7   0       62.79       60.81      1.86 o 
   5   7   0       36.53       36.42      1.67 o 
   6   7   0        1.36        3.70      0.90 o 
   7   7   0       11.23       10.51      2.04 o 
   8   7   0        0.32        0.06      1.57 o 
  -4   8   0        0.26       -0.68      1.31 o 
  -3   8   0        0.51       -0.30      0.79 o 
  -2   8   0       20.03       17.77      1.42 o 
  -1   8   0        2.67        3.07      0.87 o 
   0   8   0       10.72        9.04      1.26 o 
   1   8   0        0.12       -0.45      0.86 o 
   2   8   0        3.27        3.28      0.87 o 
   3   8   0      135.99      126.89      2.76 o 
   4   8   0      399.50      386.86      7.55 o 
   5   8   0       13.10       14.73      4.74 o 
   6   8   0        0.13       -0.19      0.94 o 
  -2   9   0       26.71       29.46      2.93 o 
  -1   9   0        8.74       10.15      1.50 o 
   0   9   0        0.13        0.26      0.92 o 
   1   9   0        0.30       -0.46      0.87 o 
   2   9   0        4.35        6.34      1.11 o 
   3   9   0        7.87        8.75      1.77 o 
   4   9   0        0.17        0.05      1.47 o 
   5   9   0       32.76       25.77      2.93 o 
  -4  -9   1      160.79      150.88      5.70 o 
  -3  -9   1        0.08        1.22      1.30 o 
  -2  -9   1        8.91        7.61      1.26 o 
  -1  -9   1       17.07       18.23      2.03 o 
   0  -9   1       13.43       14.61      1.92 o 
   1  -9   1       81.89       71.37      3.17 o 
   2  -9   1      152.42      158.27      8.12 o 
  -6  -8   1        5.37        5.91      1.20 o 
  -5  -8   1        8.46        9.93      2.11 o 
  -4  -8   1      108.62      104.53      5.99 o 
  -3  -8   1        0.15       -0.43      0.73 o 
  -2  -8   1       39.39       37.84      1.71 o 
  -1  -8   1        1.54        2.54      1.05 o 
   0  -8   1       16.04       15.51      1.57 o 
   1  -8   1        1.20        1.02      1.19 o 
   2  -8   1        1.14        2.22      1.02 o 
   3  -8   1        0.11       -0.31      0.90 o 
   4  -8   1       20.14       20.64      1.86 o 
  -7  -7   1       31.47       26.57      2.75 o 
  -6  -7   1        0.72        3.06      1.89 o 
  -5  -7   1        1.96        3.37      1.24 o 
  -4  -7   1      147.45      147.05      3.17 o 
  -3  -7   1      294.52      286.21      4.03 o 
  -2  -7   1       10.32       11.51      1.38 o 
  -1  -7   1        8.52        9.67      1.00 o 
   0  -7   1       50.14       48.53      2.04 o 
   1  -7   1       33.92       38.50      1.93 o 
   2  -7   1      156.01      140.97      7.48 o 
   3  -7   1      367.78      361.13      4.90 o 
   4  -7   1       54.73       53.01      2.37 o 
   5  -7   1        1.06        1.22      1.14 o 
   6  -7   1        8.93        8.48      2.26 o 
  -8  -6   1        8.64        9.24      2.15 o 
  -7  -6   1       11.58       12.80      1.72 o 
  -6  -6   1        9.64        9.75      1.23 o 
  -5  -6   1       33.80       36.90      1.64 o 
  -4  -6   1       18.85       20.98      1.34 o 
  -3  -6   1      160.15      160.72      2.23 o 
  -2  -6   1        0.19       -0.25      0.57 o 
  -1  -6   1      116.19      113.13      2.20 o 
   0  -6   1        0.79        1.08      0.77 o 
   1  -6   1       49.66       45.38      1.58 o 
   2  -6   1        0.57        0.91      0.76 o 
   3  -6   1        1.57        0.95      0.59 o 
   4  -6   1        1.32        1.63      0.88 o 
   5  -6   1       34.75       37.63      2.40 o 
   6  -6   1        0.74        0.93      1.12 o 
   7  -6   1        3.98        6.24      1.83 o 
  -9  -5   1        3.03        2.47      1.44 o 
  -8  -5   1        4.12        6.82      1.21 o 
  -7  -5   1        1.52        2.82      0.86 o 
  -6  -5   1       69.78       68.52      1.54 o 
  -5  -5   1        4.19        4.17      0.64 o 
  -4  -5   1       12.40       12.94      0.93 o 
  -3  -5   1      278.85      291.43      2.38 o 
  -2  -5   1      612.92      645.98      4.24 o 
  -1  -5   1       73.11       67.84      1.09 o 
   0  -5   1        0.01        0.29      0.34 o 
   1  -5   1      109.26      104.42      1.71 o 
   2  -5   1       77.71       79.92      1.38 o 
   3  -5   1      296.38      293.42      9.06 o 
   4  -5   1      760.13      739.76      8.78 o 
   5  -5   1       50.81       51.63      2.06 o 
   6  -5   1        0.58        0.50      1.09 o 
   7  -5   1       11.43       12.09      2.25 o 
  -9  -4   1       49.89       56.11      2.17 o 
  -8  -4   1        5.46        6.09      1.40 o 
  -7  -4   1       16.97       19.50      1.26 o 
  -6  -4   1       20.82       19.34      1.37 o 
  -5  -4   1       19.40       19.73      0.69 o 
  -4  -4   1      131.37      133.39      1.52 o 
  -3  -4   1       55.08       56.24      0.88 o 
  -2  -4   1      197.12      203.77      1.59 o 
  -1  -4   1        2.73        2.84      0.27 o 
   0  -4   1      344.14      342.50      2.35 o 
   1  -4   1        1.89        0.32      0.24 o 
   2  -4   1      123.30      118.74      1.45 o 
   3  -4   1       18.61       18.16      0.72 o 
   4  -4   1       27.26       26.42      1.05 o 
   5  -4   1        3.33        4.29      0.85 o 
   6  -4   1       37.11       35.32      2.15 o 
   7  -4   1        0.33        0.05      1.93 o 
   8  -4   1        2.11        3.25      2.49 o 
  -9  -3   1        4.39        5.71      1.58 o 
  -8  -3   1        3.51        4.13      1.04 o 
  -7  -3   1        5.88        4.55      0.77 o 
  -6  -3   1        4.35        4.68      0.67 o 
  -5  -3   1      143.57      149.77      1.82 o 
  -4  -3   1       44.75       46.52      0.85 o 
  -3  -3   1       38.97       39.66      0.73 o 
  -2  -3   1      585.64      611.01      3.58 o 
  -1  -3   1     1607.41     1744.72      9.25 o 
   0  -3   1      360.86      340.42      2.35 o 
   1  -3   1        9.45        7.47      0.34 o 
   2  -3   1      226.86      219.13      4.60 o 
   3  -3   1       93.56      104.08      1.54 o 
   4  -3   1      523.61      515.36      4.72 o 
   5  -3   1     1187.32     1154.69     12.33 o 
   6  -3   1       29.32       28.38      1.88 o 
   7  -3   1        0.00        0.80      1.81 o 
   8  -3   1       11.09       18.14      3.52 o 
   9  -3   1        0.47        3.18      3.30 o 
  -9  -2   1        1.61        1.86      1.39 o 
  -8  -2   1      116.32      111.40      3.11 o 
  -7  -2   1       16.80       14.95      1.27 o 
  -6  -2   1       48.02       48.86      1.49 o 
  -5  -2   1       52.17       51.27      1.02 o 
  -4  -2   1       29.69       25.43      0.67 o 
  -3  -2   1      485.93      463.49      2.88 o 
  -2  -2   1      168.27      175.31      1.46 o 
  -1  -2   1      231.05      234.90      2.05 o 
   0  -2   1       34.43       33.97      0.64 o 
   1  -2   1      895.64      905.27      5.51 o 
   2  -2   1       46.15       47.04      0.78 o 
   3  -2   1      300.00      288.06      3.77 o 
   4  -2   1       92.30       91.53      1.65 o 
   5  -2   1       89.36       79.93      1.73 o 
   6  -2   1        4.57        4.87      1.17 o 
   7  -2   1       20.06       17.15      3.14 o 
   8  -2   1        1.36        0.71      2.01 o 
   9  -2   1        0.87        2.60      1.63 o 
  -9  -1   1        0.97        2.89      1.01 o 
  -8  -1   1       12.04        9.31      1.24 o 
  -7  -1   1        2.06        0.42      0.77 o 
  -6  -1   1        3.13        2.46      0.62 o 
  -5  -1   1        3.89        3.14      0.41 o 
  -4  -1   1      430.44      466.97      3.16 o 
  -3  -1   1      176.02      184.70      1.65 o 
  -2  -1   1        5.08        6.47      0.38 o 
  -1  -1   1     1443.50     1477.46     11.78 o 
   0  -1   1     3020.96     3077.28     19.95 o 
   1  -1   1     1429.63     1391.85      9.64 o 
   2  -1   1       87.95       82.55      0.95 o 
   3  -1   1      280.08      296.09      3.64 o 
   4  -1   1       42.77       51.21      1.24 o 
   5  -1   1      670.07      641.39      6.25 o 
   6  -1   1     1259.69     1165.35     23.49 o 
   7  -1   1       16.32       14.78      1.12 o 
   8  -1   1        0.26       -0.18      0.85 o 
   9  -1   1        8.95        9.39      1.24 o 
  -9   0   1       18.75       22.86      4.07 o 
  -8   0   1        0.30        1.67      0.80 o 
  -7   0   1      173.37      160.23      3.18 o 
  -6   0   1       34.70       30.14      1.30 o 
  -5   0   1       83.73       87.91      1.25 o 
  -4   0   1      127.98      134.58      1.43 o 
  -3   0   1       24.76       24.17      0.54 o 
  -2   0   1     1398.96     1311.91      7.93 o 
  -1   0   1      309.32      305.31      2.26 o 
   0   0   1       36.47       34.96      0.52 o 
   1   0   1      248.02      245.32      2.94 o 
   2   0   1      796.03      802.79      5.60 o 
   3   0   1       91.56       95.49      1.06 o 
   4   0   1      314.82      312.72      3.00 o 
   5   0   1      168.63      170.84      2.22 o 
   6   0   1      142.57      131.45      1.99 o 
   7   0   1       10.60       10.15      1.24 o 
   8   0   1        1.62        2.21      1.01 o 
   9   0   1        0.99        1.25      0.65 o 
  10   0   1        0.59        0.60      1.26 o 
  -9   1   1       77.07       83.05      3.36 o 
  -8   1   1        0.68        0.35      0.65 o 
  -7   1   1       19.61       17.92      1.15 o 
  -6   1   1        1.03        0.29      1.28 o 
  -5   1   1        0.82        1.80      0.61 o 
  -4   1   1        0.04       -0.11      0.26 o 
  -3   1   1      975.69     1065.95      7.88 o 
  -2   1   1      276.80      283.88      2.69 o 
  -1   1   1       67.92       57.95      1.20 o 
   0   1   1      710.25      744.65      7.19 o 
   1   1   1     2729.60     2735.23     26.32 o 
   2   1   1     1195.61     1183.83     11.04 o 
   3   1   1      132.70      126.61      1.43 o 
   4   1   1       91.35       88.80      1.25 o 
   5   1   1       17.86       21.22      0.91 o 
   6   1   1      673.30      657.78      7.37 o 
   7   1   1      899.56      853.62     11.43 o 
   8   1   1       11.43       11.59      1.30 o 
   9   1   1        0.50       -0.30      0.88 o 
  10   1   1        7.36        9.61      1.59 o 
  -9   2   1        1.21        0.52      0.74 o 
  -8   2   1       24.51       25.09      2.62 o 
  -7   2   1        0.20       -0.18      0.74 o 
  -6   2   1      170.34      162.78      4.66 o 
  -5   2   1       51.39       45.25      2.63 o 
  -4   2   1       88.39       93.68      1.56 o 
  -3   2   1      156.15      171.51      3.23 o 
  -2   2   1        1.93        1.00      0.26 o 
  -1   2   1     1072.28     1057.70      8.45 o 
   0   2   1      211.27      214.96      1.40 o 
   1   2   1       39.73       37.95      0.49 o 
   2   2   1      245.35      238.43      1.93 o 
   3   2   1      295.19      304.02      2.62 o 
   4   2   1       52.55       47.98      0.84 o 
   5   2   1      107.41      106.69      1.57 o 
   6   2   1      126.77      126.17      2.49 o 
   7   2   1      145.75      137.83      3.11 o 
   8   2   1       10.79        7.29      1.19 o 
   9   2   1        2.17        2.76      1.04 o 
  10   2   1        0.05       -1.39      1.22 o 
  -9   3   1       19.13       24.55      2.78 o 
  -8   3   1       78.66       90.20      4.11 o 
  -7   3   1        4.62        3.28      1.19 o 
  -6   3   1       20.47       19.99      1.56 o 
  -5   3   1        0.07       -0.77      1.51 o 
  -4   3   1        4.68        3.94      0.57 o 
  -3   3   1        2.82        4.58      0.50 o 
  -2   3   1      825.86      900.14      7.17 o 
  -1   3   1      366.73      399.62      3.19 o 
   0   3   1       23.06       18.46      0.78 o 
   1   3   1       78.81       95.46      1.37 o 
   2   3   1     1092.83     1179.87      7.74 o 
   3   3   1      244.91      239.87      1.91 o 
   4   3   1       23.09       19.70      0.61 o 
   5   3   1        9.69        7.40      0.56 o 
   6   3   1        0.94        0.21      0.47 o 
   7   3   1      500.16      476.88      5.01 o 
   8   3   1      475.74      447.16      6.75 o 
   9   3   1        8.54        7.73      2.26 o 
  10   3   1        0.59        2.00      1.10 o 
  -8   4   1        0.72        3.93      1.28 o 
  -7   4   1       21.00       33.82      6.90 o 
  -6   4   1        5.84        4.67      0.78 o 
  -5   4   1      103.39      102.08      2.27 o 
  -4   4   1       54.17       49.78      1.18 o 
  -3   4   1       89.13       96.34      1.25 o 
  -2   4   1       86.31       87.23      1.08 o 
  -1   4   1       19.10       21.38      0.47 o 
   0   4   1      335.44      333.76      2.86 o 
   1   4   1       38.99       37.96      0.90 o 
   2   4   1       33.27       29.53      0.81 o 
   3   4   1       65.61       62.15      0.87 o 
   4   4   1       84.78       93.40      1.19 o 
   5   4   1       16.10       14.80      0.66 o 
   6   4   1       33.67       32.06      1.13 o 
   7   4   1       73.00       76.14      1.88 o 
   8   4   1      101.52      100.00      2.29 o 
   9   4   1        6.31        5.80      1.29 o 
  -7   5   1       55.46       67.03      4.62 o 
  -6   5   1        3.69        2.41      0.74 o 
  -5   5   1       12.48       12.69      1.09 o 
  -4   5   1        2.26        2.99      0.61 o 
  -3   5   1       32.32       31.79      0.93 o 
  -2   5   1        9.50       10.44      0.52 o 
  -1   5   1      455.12      469.62      3.29 o 
   0   5   1      179.97      186.96      2.16 o 
   1   5   1        7.25        7.20      0.51 o 
   2   5   1        7.98       11.36      0.42 o 
   3   5   1      302.14      327.82      2.72 o 
   4   5   1       52.35       54.66      1.03 o 
   5   5   1        5.84        5.64      0.56 o 
   6   5   1        0.33        0.34      0.43 o 
   7   5   1        1.32        2.27      0.68 o 
   8   5   1      306.99      303.94      4.23 o 
   9   5   1      202.82      214.48      4.67 o 
  -6   6   1       11.67        9.03      1.56 o 
  -5   6   1       17.58       17.61      1.62 o 
  -4   6   1       32.47       34.47      1.95 o 
  -3   6   1       35.37       30.67      1.75 o 
  -2   6   1       42.81       42.35      1.27 o 
  -1   6   1       23.54       24.57      1.20 o 
   0   6   1       27.58       30.22      1.32 o 
   1   6   1       81.05       81.21      1.65 o 
   2   6   1        6.08        6.77      0.73 o 
   3   6   1       15.85       15.64      0.82 o 
   4   6   1       13.62       13.30      0.95 o 
   5   6   1       19.76       23.71      1.42 o 
   6   6   1        4.58        5.32      1.26 o 
   7   6   1        7.22        9.57      2.32 o 
   8   6   1       32.50       36.68      3.03 o 
   9   6   1       55.25       53.15      3.77 o 
  -6   7   1       28.64       33.03      2.79 o 
  -5   7   1        1.08       -0.17      0.84 o 
  -4   7   1        4.60        5.68      1.12 o 
  -3   7   1        2.14        1.64      0.63 o 
  -2   7   1       32.07       29.43      1.85 o 
  -1   7   1       20.07       21.92      1.32 o 
   0   7   1      192.60      185.40      3.19 o 
   1   7   1       57.40       54.96      1.76 o 
   2   7   1        5.86        6.47      0.79 o 
   3   7   1        0.05        0.91      0.60 o 
   4   7   1      106.97      105.04      2.08 o 
   5   7   1       10.16       13.09      1.49 o 
   6   7   1        0.81        1.37      0.74 o 
   7   7   1        0.00        0.42      0.86 o 
   8   7   1        2.44        1.40      1.62 o 
  -5   8   1        4.02        1.67      1.19 o 
  -4   8   1       18.06       18.69      1.42 o 
  -3   8   1        4.43        3.14      0.92 o 
  -2   8   1       20.87       20.42      1.54 o 
  -1   8   1       14.88       13.90      1.25 o 
   0   8   1        2.53        3.24      0.81 o 
   1   8   1       29.17       29.30      1.79 o 
   2   8   1       16.35       19.22      1.31 o 
   3   8   1        0.95        1.38      0.63 o 
   4   8   1        6.53        6.13      1.16 o 
   5   8   1        0.58       -0.93      0.95 o 
   6   8   1        8.08        8.86      1.55 o 
   7   8   1        0.86        0.57      0.97 o 
  -3   9   1        1.30        1.12      1.07 o 
  -2   9   1        1.19        0.43      0.85 o 
  -1   9   1       17.00       17.27      1.57 o 
   0   9   1       20.86       20.60      1.61 o 
   1   9   1       78.35       78.64      2.85 o 
   2   9   1       23.14       24.11      1.58 o 
   3   9   1        1.49        2.48      1.45 o 
   4   9   1        0.20        3.32      3.38 o 
   5   9   1       44.35       33.28      3.19 o 
   1  10   1        0.20       -0.01      1.25 o 
   2  10   1       16.30       14.38      2.04 o 
  -3  -9   2        0.05        1.78      1.81 o 
  -2  -9   2        0.02        0.07      0.93 o 
  -1  -9   2        6.13        5.98      1.58 o 
   0  -9   2        2.79        4.40      1.39 o 
   1  -9   2       51.44       57.10      2.97 o 
  -5  -8   2        0.01        2.55      1.70 o 
  -4  -8   2        0.05        0.16      1.54 o 
  -3  -8   2        4.03        1.92      1.44 o 
  -2  -8   2       30.97       31.23      1.76 o 
  -1  -8   2        5.79        5.70      1.00 o 
   0  -8   2        0.73        0.11      0.94 o 
   1  -8   2        2.73        2.22      1.07 o 
   2  -8   2      383.10      379.11      6.33 o 
   3  -8   2       89.14       88.85      3.31 o 
   4  -8   2        0.58       -0.22      0.97 o 
  -7  -7   2       32.64       28.71      2.91 o 
  -6  -7   2        2.13        1.21      1.45 o 
  -5  -7   2        2.84        3.93      1.49 o 
  -4  -7   2       31.86       32.35      1.65 o 
  -3  -7   2       10.11       10.27      1.31 o 
  -2  -7   2        0.33       -0.30      0.62 o 
  -1  -7   2        0.20        0.47      0.94 o 
   0  -7   2       19.16       23.90      2.17 o 
   1  -7   2       25.71       26.40      2.00 o 
   2  -7   2       87.05       90.30      2.74 o 
   3  -7   2        3.40        3.37      0.95 o 
   4  -7   2        4.45        4.89      1.10 o 
   5  -7   2       40.01       39.67      2.24 o 
  -7  -6   2       11.56       12.65      2.19 o 
  -6  -6   2      109.64      104.37      2.75 o 
  -5  -6   2       10.35        9.82      1.68 o 
  -4  -6   2        2.19        3.49      0.99 o 
  -3  -6   2        0.98        0.26      0.79 o 
  -2  -6   2        3.24        2.59      0.79 o 
  -1  -6   2       51.86       52.32      1.64 o 
   0  -6   2       21.33       22.67      1.55 o 
   1  -6   2        1.38        1.91      0.72 o 
   2  -6   2        3.90        2.96      0.81 o 
   3  -6   2      677.42      674.37      8.09 o 
   4  -6   2      104.32       98.77      2.45 o 
   5  -6   2        4.43        4.44      0.86 o 
   6  -6   2        0.61        1.44      1.27 o 
  -8  -5   2        1.83        0.43      1.26 o 
  -7  -5   2        5.49        5.99      0.97 o 
  -6  -5   2       56.97       58.44      1.91 o 
  -5  -5   2        0.43        0.91      0.61 o 
  -4  -5   2        7.26        7.79      0.83 o 
  -3  -5   2      162.24      160.49      2.04 o 
  -2  -5   2       20.74       22.78      0.96 o 
  -1  -5   2        0.58        0.55      0.34 o 
   0  -5   2        0.47        0.28      0.38 o 
   1  -5   2       36.64       40.92      1.33 o 
   2  -5   2      102.61       97.85      2.34 o 
   3  -5   2      138.30      133.30      2.58 o 
   4  -5   2        0.32        0.08      0.66 o 
   5  -5   2       18.78       19.64      2.08 o 
   6  -5   2       63.12       68.04      3.98 o 
   7  -5   2       31.06       35.19      3.62 o 
  -9  -4   2        1.70        3.22      2.27 o 
  -8  -4   2        0.30        1.79      0.84 o 
  -7  -4   2        1.15        2.20      0.78 o 
  -6  -4   2       28.67       32.64      1.47 o 
  -5  -4   2      290.17      278.39      2.94 o 
  -4  -4   2        5.83        6.38      0.53 o 
  -3  -4   2       16.06       16.36      0.56 o 
  -2  -4   2        4.15        2.85      0.33 o 
  -1  -4   2        5.61        5.37      0.35 o 
   0  -4   2      137.81      145.91      1.40 o 
   1  -4   2       81.98       95.39      1.33 o 
   2  -4   2        3.32        3.80      0.43 o 
   3  -4   2        3.94        3.13      0.55 o 
   4  -4   2      967.51      980.96      9.00 o 
   5  -4   2      103.22      101.71      2.72 o 
   6  -4   2        9.53        8.64      3.94 o 
   7  -4   2        5.24        6.60      1.40 o 
   8  -4   2        0.49        1.00      2.00 o 
  -9  -3   2        1.82        1.25      1.79 o 
  -8  -3   2        2.55        3.63      1.06 o 
  -7  -3   2        6.70        6.75      0.88 o 
  -6  -3   2        4.66        1.63      0.75 o 
  -5  -3   2      108.98      103.27      1.97 o 
  -4  -3   2        3.53        3.09      0.46 o 
  -3  -3   2       14.81       15.61      0.57 o 
  -2  -3   2      632.94      614.79      3.73 o 
  -1  -3   2       48.27       47.20      0.75 o 
   0  -3   2        2.89        2.79      0.33 o 
   1  -3   2        1.51        1.91      0.30 o 
   2  -3   2       60.32       67.34      0.91 o 
   3  -3   2      313.80      322.55      3.44 o 
   4  -3   2      200.40      192.95      3.81 o 
   5  -3   2       15.26       14.83      1.31 o 
   6  -3   2       44.88       42.64      2.22 o 
   7  -3   2       63.33       64.52      4.79 o 
   8  -3   2       44.02       49.49      4.79 o 
   9  -3   2        0.93        3.57      2.59 o 
  -9  -2   2        9.19       11.34      1.98 o 
  -8  -2   2       12.14       13.83      1.35 o 
  -7  -2   2        4.77        2.09      0.81 o 
  -6  -2   2        1.15        1.32      0.68 o 
  -5  -2   2       71.50       78.14      1.69 o 
  -4  -2   2      741.71      731.28      5.63 o 
  -3  -2   2        0.10       -0.19      0.31 o 
  -2  -2   2       91.30       81.29      0.94 o 
  -1  -2   2       38.29       33.25      0.62 o 
   0  -2   2       33.60       34.52      0.69 o 
   1  -2   2      176.25      181.16      1.59 o 
   2  -2   2      275.25      324.08      2.64 o 
   3  -2   2        3.98        4.44      0.40 o 
   4  -2   2        9.11       14.41      0.88 o 
   5  -2   2     1016.33     1036.57     16.85 o 
   6  -2   2       94.63       91.26      4.07 o 
   7  -2   2       12.27       12.75      2.89 o 
   8  -2   2       12.67       15.43      1.29 o 
   9  -2   2        6.36        5.52      2.00 o 
  -9  -1   2        0.01       -0.80      1.09 o 
  -8  -1   2        0.08        0.55      0.86 o 
  -7  -1   2        3.06        2.54      0.85 o 
  -6  -1   2       12.11       11.70      1.05 o 
  -5  -1   2        3.67        1.99      0.59 o 
  -4  -1   2      185.50      189.04      2.23 o 
  -3  -1   2       25.93       23.56      0.63 o 
  -2  -1   2        4.63        5.22      0.32 o 
  -1  -1   2     2059.33     2058.62     14.66 o 
   0  -1   2      169.29      157.09      1.57 o 
   1  -1   2       68.50       62.52      0.98 o 
   2  -1   2       10.32       10.63      0.58 o 
   3  -1   2       39.53       48.79      1.07 o 
   4  -1   2      538.29      583.88      6.20 o 
   5  -1   2      228.57      220.35      2.59 o 
   6  -1   2       57.86       53.79      4.29 o 
   7  -1   2       76.29       72.26      2.09 o 
   8  -1   2       41.65       41.74      2.49 o 
   9  -1   2       45.44       46.06      2.42 o 
  -9   0   2        0.05       -0.04      1.22 o 
  -8   0   2       29.94       27.71      1.79 o 
  -7   0   2       40.86       33.29      1.68 o 
  -6   0   2       11.93       12.14      1.10 o 
  -5   0   2        1.09        1.40      0.50 o 
  -4   0   2      129.96      137.19      1.47 o 
  -3   0   2     1416.71     1465.03      8.71 o 
  -2   0   2       25.28       24.12      0.57 o 
  -1   0   2      725.99      690.53      4.44 o 
   0   0   2       81.06       79.03      1.06 o 
   1   0   2      257.04      263.14      3.41 o 
   2   0   2      124.71      118.44      1.87 o 
   3   0   2      495.20      574.11      5.10 o 
   4   0   2        0.40        0.67      0.34 o 
   5   0   2        0.09        0.80      0.29 o 
   6   0   2      674.49      677.11      7.07 o 
   7   0   2       68.09       61.71      2.75 o 
   8   0   2       11.40       12.56      1.45 o 
   9   0   2       14.41       15.88      2.28 o 
  10   0   2       13.87       12.82      1.82 o 
  -9   1   2        0.10        0.43      1.09 o 
  -8   1   2        0.03        0.74      0.69 o 
  -7   1   2        6.02        5.88      0.88 o 
  -6   1   2        5.02        5.39      0.73 o 
  -5   1   2       12.12       10.67      0.81 o 
  -4   1   2        3.29        4.56      0.41 o 
  -3   1   2      130.04      147.59      1.60 o 
  -2   1   2      128.28      129.93      1.55 o 
  -1   1   2        8.32        5.94      0.40 o 
   0   1   2     2581.83     2491.02     22.14 o 
   1   1   2      113.21       98.71      1.23 o 
   2   1   2       41.33       34.66      0.96 o 
   3   1   2        4.53        3.73      0.47 o 
   4   1   2        1.41        1.76      0.35 o 
   5   1   2      315.68      323.61      3.00 o 
   6   1   2      168.95      161.50      2.95 o 
   7   1   2       72.42       65.15      2.46 o 
   8   1   2       83.55       78.20      3.51 o 
   9   1   2       18.94       17.29      2.29 o 
  10   1   2       37.65       37.34      2.20 o 
  -9   2   2        6.44        9.57      2.20 o 
  -8   2   2        0.27       -0.99      1.13 o 
  -7   2   2       58.05       56.78      3.02 o 
  -6   2   2       87.90       67.20      3.06 o 
  -5   2   2       14.26       17.90      1.16 o 
  -4   2   2        0.43        0.50      0.31 o 
  -3   2   2      142.65      146.52      1.81 o 
  -2   2   2     1545.44     1670.01     13.09 o 
  -1   2   2       34.34       34.86      0.70 o 
   0   2   2      570.34      564.84      3.81 o 
   1   2   2       95.91       94.46      0.94 o 
   2   2   2      297.20      304.22      3.14 o 
   3   2   2      295.75      320.81      2.22 o 
   4   2   2      291.60      313.02      2.34 o 
   5   2   2        0.90        1.43      0.35 o 
   6   2   2        7.79       10.39      1.12 o 
   7   2   2      306.45      294.28      5.61 o 
   8   2   2       36.39       33.28      2.33 o 
   9   2   2        5.85        4.34      1.18 o 
  10   2   2        9.32       11.82      3.43 o 
  -8   3   2        4.17        3.25      1.40 o 
  -7   3   2        0.02        1.89      1.58 o 
  -6   3   2       17.63       21.19      2.13 o 
  -5   3   2        3.18        5.31      0.83 o 
  -4   3   2       12.83       12.70      0.72 o 
  -3   3   2        0.29        0.57      0.27 o 
  -2   3   2       66.78       73.66      1.17 o 
  -1   3   2      137.46      129.61      1.58 o 
   0   3   2       41.10       40.48      0.58 o 
   1   3   2      746.09      731.80      4.22 o 
   2   3   2        0.14        0.27      0.16 o 
   3   3   2        2.79        3.01      0.25 o 
   4   3   2        1.40        0.88      0.25 o 
   5   3   2       21.44       22.29      0.63 o 
   6   3   2      103.20       98.82      1.91 o 
   7   3   2       89.82       90.27      2.32 o 
   8   3   2       54.54       57.15      2.30 o 
   9   3   2       53.71       53.11      2.45 o 
  10   3   2        6.63        6.00      1.20 o 
  -8   4   2        2.78        3.25      2.00 o 
  -7   4   2        2.22        1.40      2.16 o 
  -6   4   2       71.03       72.31      2.56 o 
  -5   4   2      108.02       89.98      2.43 o 
  -4   4   2        9.01       12.78      0.83 o 
  -3   4   2        0.05       -0.12      0.26 o 
  -2   4   2      185.29      201.00      1.93 o 
  -1   4   2      657.70      696.26      5.00 o 
   0   4   2       13.85       16.44      0.68 o 
   1   4   2       48.15       48.10      0.97 o 
   2   4   2       91.96       91.38      0.82 o 
   3   4   2      105.41      112.94      1.06 o 
   4   4   2      194.13      205.75      1.73 o 
   5   4   2      122.16      122.37      1.49 o 
   6   4   2        1.44        2.33      0.57 o 
   7   4   2        8.60        9.12      0.91 o 
   8   4   2      124.71      119.64      2.45 o 
   9   4   2       19.96       22.20      1.91 o 
  10   4   2        1.82        1.55      1.76 o 
  -7   5   2       10.26       14.08      2.40 o 
  -6   5   2        0.05        0.36      0.62 o 
  -5   5   2       23.53       23.30      1.42 o 
  -4   5   2        0.45       -0.05      0.46 o 
  -3   5   2        3.17        1.70      0.48 o 
  -2   5   2        0.05        0.33      0.26 o 
  -1   5   2       30.34       30.01      0.74 o 
   0   5   2       52.68       48.92      1.20 o 
   1   5   2       33.44       32.82      0.86 o 
   2   5   2      137.77      140.52      1.46 o 
   3   5   2        5.23        5.30      0.31 o 
   4   5   2        2.39        1.70      0.30 o 
   5   5   2        4.47        6.05      0.49 o 
   6   5   2       31.90       30.85      1.03 o 
   7   5   2       28.71       28.38      1.37 o 
   8   5   2       40.82       40.40      1.57 o 
   9   5   2       36.89       33.65      1.77 o 
  -6   6   2        3.94        4.97      1.30 o 
  -5   6   2       53.38       47.49      2.56 o 
  -4   6   2       81.08       73.61      2.93 o 
  -3   6   2        0.19        1.14      0.67 o 
  -2   6   2        0.86        1.30      0.67 o 
  -1   6   2      133.16      133.72      2.31 o 
   0   6   2      183.27      182.37      2.85 o 
   1   6   2        0.25       -0.32      0.52 o 
   2   6   2        8.65       11.51      0.88 o 
   3   6   2       22.17       22.13      0.95 o 
   4   6   2       57.39       61.46      1.41 o 
   5   6   2       92.71       90.67      2.60 o 
   6   6   2       56.83       56.63      2.15 o 
   7   6   2        3.45        4.58      2.31 o 
   8   6   2        5.12        6.31      1.79 o 
   9   6   2       52.82       52.37      3.66 o 
  -6   7   2       12.52        8.57      1.69 o 
  -5   7   2        1.49        0.57      1.01 o 
  -4   7   2       13.79       13.02      1.71 o 
  -3   7   2        6.20        5.78      1.21 o 
  -2   7   2        0.12       -0.06      0.60 o 
  -1   7   2        0.64       -0.17      0.45 o 
   0   7   2        5.53        3.90      0.74 o 
   1   7   2       24.16       25.87      1.44 o 
   2   7   2       17.24       17.96      1.05 o 
   3   7   2       25.02       27.19      1.41 o 
   4   7   2        5.39        6.21      0.69 o 
   5   7   2        0.92        2.00      0.74 o 
   6   7   2        8.38        7.79      1.03 o 
   7   7   2       27.53       27.98      1.48 o 
   8   7   2        7.06        5.43      1.81 o 
  -5   8   2        2.97        2.72      1.24 o 
  -4   8   2       25.30       20.96      2.34 o 
  -3   8   2       54.37       51.00      1.91 o 
  -2   8   2        2.15        2.06      0.80 o 
  -1   8   2        0.98        2.24      0.69 o 
   0   8   2       66.02       71.01      2.14 o 
   1   8   2       60.51       56.25      2.82 o 
   2   8   2        3.17        2.89      1.18 o 
   3   8   2        1.09        0.52      0.82 o 
   4   8   2        2.91        4.80      1.07 o 
   5   8   2       26.93       29.29      1.78 o 
   6   8   2       51.03       50.83      2.82 o 
   7   8   2       25.86       26.78      1.83 o 
  -3   9   2        3.81        4.64      1.72 o 
  -2   9   2       10.36       10.10      1.28 o 
  -1   9   2        0.02       -1.35      0.68 o 
   0   9   2        1.11       -0.16      0.77 o 
   1   9   2        1.17        1.56      2.03 o 
   2   9   2        8.41        9.68      2.59 o 
   3   9   2        7.96        7.96      1.52 o 
   4   9   2        3.62        6.00      1.29 o 
   5   9   2        3.52        4.62      1.81 o 
   6   9   2        0.93       -0.28      1.54 o 
   0  10   2        0.54        1.64      1.23 o 
   1  10   2       33.85       31.36      4.89 o 
   2  10   2       18.96       19.12      2.20 o 
   3  10   2        4.05        2.94      1.10 o 
  -4  -8   3        8.07        7.41      1.99 o 
  -3  -8   3        4.42        4.51      1.91 o 
  -2  -8   3        6.60        7.30      1.22 o 
  -1  -8   3       11.87       15.41      1.48 o 
   0  -8   3       10.32        8.74      1.81 o 
   1  -8   3        1.53        3.56      1.36 o 
   2  -8   3        2.89        2.54      1.17 o 
   3  -8   3        0.95        1.53      1.19 o 
  -6  -7   3        1.59        0.78      0.99 o 
  -5  -7   3        0.27        0.24      0.96 o 
  -4  -7   3        0.09        0.91      1.08 o 
  -3  -7   3        3.39        2.91      1.09 o 
  -2  -7   3       27.37       29.10      1.62 o 
  -1  -7   3      139.82      135.63      2.81 o 
   0  -7   3       72.03       68.17      2.56 o 
   1  -7   3        3.81        4.06      1.03 o 
   2  -7   3       11.65       10.90      1.42 o 
   3  -7   3       32.65       31.35      2.08 o 
   4  -7   3        7.99        9.20      1.48 o 
   5  -7   3        9.28        9.11      1.48 o 
  -7  -6   3        2.14        3.03      1.59 o 
  -6  -6   3       28.33       31.39      1.61 o 
  -5  -6   3        0.06        0.55      0.77 o 
  -4  -6   3       28.29       29.48      1.57 o 
  -3  -6   3       16.63       19.78      1.17 o 
  -2  -6   3        8.92       10.56      1.11 o 
  -1  -6   3       16.24       18.18      1.23 o 
   0  -6   3       15.71       16.08      1.43 o 
   1  -6   3       10.95       10.11      1.21 o 
   2  -6   3        3.22        4.80      0.93 o 
   3  -6   3        0.30       -1.05      0.70 o 
   4  -6   3        1.07        1.18      1.04 o 
   5  -6   3       13.48       18.30      1.82 o 
   6  -6   3        0.11       -0.15      0.81 o 
  -8  -5   3       11.79        8.53      3.58 o 
  -7  -5   3        0.80        0.06      1.42 o 
  -6  -5   3       38.82       42.26      2.02 o 
  -5  -5   3        0.01        0.18      0.61 o 
  -4  -5   3        6.24        6.56      0.85 o 
  -3  -5   3        3.33        3.14      0.66 o 
  -2  -5   3        2.90        2.22      0.51 o 
  -1  -5   3       37.01       40.37      1.74 o 
   0  -5   3      284.94      283.34      3.96 o 
   1  -5   3      178.27      178.06      3.70 o 
   2  -5   3        0.90        0.36      0.60 o 
   3  -5   3       58.41       54.82      1.90 o 
   4  -5   3       37.74       35.90      1.62 o 
   5  -5   3       13.99       14.19      1.19 o 
   6  -5   3        6.74        7.64      1.88 o 
   7  -5   3        2.80        3.91      1.55 o 
  -8  -4   3        7.44        5.77      1.22 o 
  -7  -4   3        0.05        1.41      0.79 o 
  -6  -4   3        6.09        6.37      0.95 o 
  -5  -4   3       42.97       42.55      1.25 o 
  -4  -4   3        0.09        0.27      0.48 o 
  -3  -4   3       20.83       23.05      0.67 o 
  -2  -4   3       58.05       62.36      0.99 o 
  -1  -4   3       25.20       28.21      0.69 o 
   0  -4   3       46.40       52.32      1.00 o 
   1  -4   3       21.11       20.46      0.85 o 
   2  -4   3        6.27        7.28      0.65 o 
   3  -4   3        4.02        4.20      0.64 o 
   4  -4   3       10.57        9.16      0.84 o 
   5  -4   3        1.78        2.06      0.62 o 
   6  -4   3       14.60       16.99      1.90 o 
   7  -4   3        0.58        1.14      1.09 o 
   8  -4   3       33.31       41.66      5.11 o 
  -9  -3   3       16.39       20.28      4.66 o 
  -8  -3   3       85.18       84.37      3.06 o 
  -7  -3   3       16.97       18.28      1.34 o 
  -6  -3   3        0.04        1.12      0.67 o 
  -5  -3   3       53.91       53.61      1.51 o 
  -4  -3   3        5.88        5.77      0.55 o 
  -3  -3   3       66.12       62.67      1.04 o 
  -2  -3   3       46.51       55.02      0.83 o 
  -1  -3   3        2.31        2.08      0.30 o 
   0  -3   3       46.16       47.83      0.68 o 
   1  -3   3      617.64      635.34      4.15 o 
   2  -3   3      461.85      499.77      3.48 o 
   3  -3   3        0.06        0.09      0.34 o 
   4  -3   3      146.23      137.22      2.06 o 
   5  -3   3       43.93       37.60      2.09 o 
   6  -3   3       15.26       14.65      1.66 o 
   7  -3   3        6.34        4.54      1.24 o 
   8  -3   3        7.51        8.14      1.20 o 
   9  -3   3        0.39        1.73      1.19 o 
  -9  -2   3       23.65       28.67      7.34 o 
  -8  -2   3        0.37        0.95      2.51 o 
  -7  -2   3       14.48       15.47      1.54 o 
  -6  -2   3        0.15        0.12      0.63 o 
  -5  -2   3       11.86       12.09      0.88 o 
  -4  -2   3       39.40       36.98      0.97 o 
  -3  -2   3        5.85        7.79      0.45 o 
  -2  -2   3        1.37        2.07      0.31 o 
  -1  -2   3      157.13      160.16      1.59 o 
   0  -2   3       60.19       62.06      0.81 o 
   1  -2   3      101.43      104.35      1.19 o 
   2  -2   3       16.57       19.42      0.68 o 
   3  -2   3        0.73        0.73      0.33 o 
   4  -2   3        0.38        0.41      0.36 o 
   5  -2   3       35.68       35.68      1.86 o 
   6  -2   3        3.43        3.01      0.60 o 
   7  -2   3       15.40       15.48      0.93 o 
   8  -2   3        1.73        1.01      0.98 o 
   9  -2   3       21.06       21.32      1.87 o 
  -9  -1   3        0.21        3.04      1.16 o 
  -8  -1   3       22.79       22.56      1.87 o 
  -7  -1   3      185.35      164.78      3.33 o 
  -6  -1   3       12.64       12.77      1.15 o 
  -5  -1   3        1.17        0.16      0.47 o 
  -4  -1   3       65.84       68.63      1.27 o 
  -3  -1   3       20.16       19.09      0.61 o 
  -2  -1   3      213.77      204.82      1.69 o 
  -1  -1   3      132.04      143.86      1.49 o 
   0  -1   3        5.57        6.09      0.39 o 
   1  -1   3       28.35       27.29      0.71 o 
   2  -1   3     1410.74     1541.57     10.55 o 
   3  -1   3     1024.45     1175.91      8.38 o 
   4  -1   3       10.53       12.10      0.63 o 
   5  -1   3      206.90      205.21      2.27 o 
   6  -1   3       43.76       38.82      1.79 o 
   7  -1   3        9.51       10.13      1.25 o 
   8  -1   3        8.45        8.65      1.31 o 
   9  -1   3        8.92        9.30      1.51 o 
  -9   0   3        1.47        3.99      1.40 o 
  -8   0   3       29.55       28.97      1.93 o 
  -7   0   3        0.01        1.22      0.83 o 
  -6   0   3       26.08       22.85      1.49 o 
  -5   0   3        0.11       -0.22      0.45 o 
  -4   0   3       24.85       23.77      0.76 o 
  -3   0   3       42.11       43.93      0.93 o 
  -2   0   3       36.88       35.02      0.74 o 
  -1   0   3       38.87       40.36      0.91 o 
   0   0   3      223.29      210.51      3.58 o 
   1   0   3      105.99       96.16      1.69 o 
   2   0   3      159.09      163.43      1.97 o 
   3   0   3        0.03        0.54      0.41 o 
   4   0   3        7.81        8.21      0.64 o 
   5   0   3        2.79        2.65      0.60 o 
   6   0   3       32.48       31.38      1.82 o 
   7   0   3        8.61        8.40      1.24 o 
   8   0   3       13.21       11.15      1.52 o 
   9   0   3        2.34        1.42      1.23 o 
  10   0   3        6.26        3.30      2.05 o 
  -9   1   3       30.11       31.63      4.63 o 
  -8   1   3        0.00        1.18      0.93 o 
  -7   1   3       23.89       20.77      1.43 o 
  -6   1   3      331.77      273.25      3.27 o 
  -5   1   3        2.27        1.45      0.47 o 
  -4   1   3       13.41       13.81      0.60 o 
  -3   1   3      116.40      136.38      1.45 o 
  -2   1   3       14.00       10.73      0.46 o 
  -1   1   3      390.24      397.08      3.88 o 
   0   1   3      131.32      128.81      1.62 o 
   1   1   3       28.88       26.74      0.80 o 
   2   1   3        4.79        7.99      0.38 o 
   3   1   3     1311.56     1429.11      9.96 o 
   4   1   3      924.76     1066.67     10.59 o 
   5   1   3       11.94       14.83      1.10 o 
   6   1   3      180.56      174.10      5.02 o 
   7   1   3       29.30       26.96      1.96 o 
   8   1   3        1.64        2.72      2.05 o 
   9   1   3       11.14        8.93      2.34 o 
  10   1   3        6.47        7.59      1.70 o 
  -9   2   3        8.10       10.08      2.46 o 
  -8   2   3        4.20        5.15      1.01 o 
  -7   2   3       18.32       16.11      1.17 o 
  -6   2   3        0.71        0.80      0.95 o 
  -5   2   3       50.39       47.67      1.74 o 
  -4   2   3        0.77       -0.10      0.28 o 
  -3   2   3       23.27       23.95      0.70 o 
  -2   2   3       12.82       15.77      0.70 o 
  -1   2   3       69.77       70.86      1.16 o 
   0   2   3      208.56      213.66      2.28 o 
   1   2   3      226.78      216.23      1.87 o 
   2   2   3       78.68       72.14      0.91 o 
   3   2   3      109.21      110.68      1.25 o 
   4   2   3        0.43        0.45      0.28 o 
   5   2   3       13.67       12.47      0.71 o 
   6   2   3        8.26        8.88      1.37 o 
   7   2   3        8.96        8.38      2.19 o 
   8   2   3       17.86       16.25      1.79 o 
   9   2   3        9.45        7.15      2.06 o 
  10   2   3        3.53        2.23      1.15 o 
  -8   3   3       35.37       43.23      3.20 o 
  -7   3   3        0.74       -0.90      0.85 o 
  -6   3   3       19.72       19.11      2.20 o 
  -5   3   3      442.97      381.50      9.02 o 
  -4   3   3        0.41        1.75      0.39 o 
  -3   3   3       16.48       16.86      0.84 o 
  -2   3   3       62.93       77.85      1.12 o 
  -1   3   3       10.84       10.07      0.43 o 
   0   3   3      338.13      329.91      2.60 o 
   1   3   3      171.76      176.68      1.50 o 
   2   3   3        0.81        0.85      0.22 o 
   3   3   3        0.00       -0.33      0.20 o 
   4   3   3      546.39      594.84      3.61 o 
   5   3   3      405.03      420.07      2.73 o 
   6   3   3        0.38       -1.02      0.76 o 
   7   3   3       92.45       94.30      2.37 o 
   8   3   3       20.64       15.78      1.87 o 
   9   3   3        0.06       -0.30      2.25 o 
  10   3   3       11.90       13.04      1.63 o 
  -8   4   3        5.87        6.18      5.56 o 
  -7   4   3        8.44        9.88      3.98 o 
  -6   4   3        4.54        2.97      1.31 o 
  -5   4   3        3.84        3.27      0.85 o 
  -4   4   3       43.30       40.30      1.06 o 
  -3   4   3        1.18        0.54      0.31 o 
  -2   4   3        6.90        7.42      0.51 o 
  -1   4   3       10.52       10.21      0.42 o 
   0   4   3       44.03       49.52      0.68 o 
   1   4   3      128.63      121.42      1.06 o 
   2   4   3       63.85       58.21      0.74 o 
   3   4   3       11.64       10.65      0.41 o 
   4   4   3       32.25       31.20      0.66 o 
   5   4   3        0.48        1.28      0.34 o 
   6   4   3       10.35       10.14      0.76 o 
   7   4   3        9.34        8.57      1.01 o 
   8   4   3        1.46        1.97      0.94 o 
   9   4   3       18.78       17.84      1.43 o 
  10   4   3        8.11        9.28      2.42 o 
  -7   5   3       25.22       20.62      2.47 o 
  -6   5   3        3.74        5.66      1.09 o 
  -5   5   3       11.51       10.70      1.07 o 
  -4   5   3      463.91      424.35      5.62 o 
  -3   5   3        3.43        4.52      0.54 o 
  -2   5   3       10.40       10.30      0.78 o 
  -1   5   3        6.53        8.11      0.47 o 
   0   5   3        7.23        7.88      0.63 o 
   1   5   3       87.66       74.30      1.27 o 
   2   5   3       79.42       85.81      1.12 o 
   3   5   3        7.79        6.40      0.35 o 
   4   5   3        0.11        0.13      0.26 o 
   5   5   3      233.34      245.37      2.22 o 
   6   5   3      157.14      150.80      2.08 o 
   7   5   3        0.24        0.35      0.56 o 
   8   5   3       29.50       29.49      1.76 o 
   9   5   3       12.63       11.66      1.24 o 
  -6   6   3       12.87       13.86      2.49 o 
  -5   6   3        0.06        0.24      0.93 o 
  -4   6   3        5.25        5.19      1.11 o 
  -3   6   3       25.73       21.57      1.87 o 
  -2   6   3        1.01        0.69      0.47 o 
  -1   6   3        0.98        1.98      0.61 o 
   0   6   3       24.53       24.74      1.20 o 
   1   6   3       12.71       15.10      1.05 o 
   2   6   3       51.24       51.78      1.37 o 
   3   6   3        7.28        6.94      0.80 o 
   4   6   3        2.08        2.64      0.50 o 
   5   6   3        6.03        5.63      0.83 o 
   6   6   3        1.24        1.91      0.70 o 
   7   6   3        7.15        6.60      0.85 o 
   8   6   3        8.01       12.85      2.82 o 
   9   6   3        0.01        0.52      1.56 o 
  -6   7   3       10.04       11.03      1.80 o 
  -5   7   3        7.31        7.06      1.70 o 
  -4   7   3        7.17        5.65      1.29 o 
  -3   7   3      346.75      310.69      6.60 o 
  -2   7   3        5.01        5.00      1.19 o 
  -1   7   3        5.63        5.49      0.80 o 
   0   7   3        2.25        1.90      0.63 o 
   1   7   3        1.24        0.99      0.63 o 
   2   7   3       21.75       20.21      1.08 o 
   3   7   3       26.32       26.96      1.21 o 
   4   7   3        8.47        7.11      0.72 o 
   5   7   3        5.57        4.41      0.84 o 
   6   7   3      109.34      108.55      2.59 o 
   7   7   3       56.59       54.72      4.23 o 
   8   7   3        1.03       -0.70      1.38 o 
  -5   8   3        9.86        6.69      2.12 o 
  -4   8   3        3.15        2.27      1.20 o 
  -3   8   3        4.17        3.49      0.88 o 
  -2   8   3       21.93       20.89      1.47 o 
  -1   8   3        0.09        0.05      0.96 o 
   0   8   3        0.04       -0.72      0.65 o 
   1   8   3       23.04       25.08      1.52 o 
   2   8   3        2.68        3.44      0.73 o 
   3   8   3       23.84       26.94      1.32 o 
   4   8   3        0.05        1.48      0.83 o 
   5   8   3        0.44        2.10      2.17 o 
   6   8   3        0.44        2.46      1.85 o 
   7   8   3        0.32        0.20      0.96 o 
  -3   9   3        5.62        4.06      1.23 o 
  -2   9   3      194.35      185.78      3.96 o 
  -1   9   3        4.42        4.14      1.03 o 
   0   9   3        1.74        1.55      0.90 o 
   1   9   3        1.71       -0.70      0.78 o 
   2   9   3        0.62       -1.23      0.81 o 
   3   9   3        3.11        2.50      1.70 o 
   4   9   3       12.21       13.02      2.03 o 
   5   9   3        9.35       20.08      9.49 o 
   6   9   3        4.78        2.32      1.64 o 
  -1  10   3       17.92       18.34      2.13 o 
   0  10   3        0.21       -0.59      1.18 o 
   1  10   3        0.03       -0.16      0.99 o 
   2  10   3       16.57       17.52      1.95 o 
   3  10   3        0.25       -1.77      0.95 o 
   4  10   3        9.39        8.91      3.72 o 
  -3  -8   4        9.26        7.78      2.12 o 
  -2  -8   4        0.05       -1.10      0.88 o 
  -1  -8   4       84.15       84.51      3.81 o 
   0  -8   4        0.04        0.18      1.21 o 
   1  -8   4        0.02        1.16      1.08 o 
   2  -8   4       10.71        8.77      1.61 o 
  -5  -7   4        8.31        9.81      2.06 o 
  -4  -7   4        0.77        3.20      1.73 o 
  -3  -7   4        0.39        2.99      2.03 o 
  -2  -7   4        0.56        1.94      0.86 o 
  -1  -7   4        5.18        5.57      1.02 o 
   0  -7   4       17.68       17.22      1.74 o 
   1  -7   4        1.13       -0.19      0.89 o 
   2  -7   4       56.00       50.46      2.37 o 
   3  -7   4        1.00        1.17      1.06 o 
   4  -7   4       13.66       13.80      3.20 o 
  -6  -6   4        2.13        1.46      1.48 o 
  -5  -6   4        1.74        3.57      0.95 o 
  -4  -6   4       18.13       19.43      1.57 o 
  -3  -6   4       32.94       29.70      2.03 o 
  -2  -6   4       20.42       20.05      1.32 o 
  -1  -6   4        1.33        1.18      0.73 o 
   0  -6   4      153.24      157.22      2.93 o 
   1  -6   4        2.43        2.02      0.90 o 
   2  -6   4        0.70        1.24      1.29 o 
   3  -6   4       22.66       23.97      1.76 o 
   4  -6   4       16.68       14.74      1.58 o 
   5  -6   4        2.10        1.63      1.07 o 
   6  -6   4       98.45      104.25      3.65 o 
  -7  -5   4        0.20        1.16      1.48 o 
  -6  -5   4       13.68       16.56      1.83 o 
  -5  -5   4        1.27        2.04      1.38 o 
  -4  -5   4       29.65       27.49      2.32 o 
  -3  -5   4        3.41        5.22      0.90 o 
  -2  -5   4        2.15        2.57      0.59 o 
  -1  -5   4        0.03       -0.89      0.53 o 
   0  -5   4        3.95        3.54      0.76 o 
   1  -5   4       41.61       39.25      1.77 o 
   2  -5   4        3.88        4.62      0.89 o 
   3  -5   4       74.77       74.58      2.34 o 
   4  -5   4        0.34        0.73      0.76 o 
   5  -5   4       20.40       23.30      1.63 o 
   6  -5   4        0.10       -0.34      0.79 o 
   7  -5   4        0.17        0.22      0.94 o 
  -8  -4   4       70.79       75.13      3.36 o 
  -7  -4   4        3.25        6.13      1.30 o 
  -6  -4   4        6.82        7.85      1.04 o 
  -5  -4   4       15.67       15.40      0.94 o 
  -4  -4   4       11.50       12.20      0.92 o 
  -3  -4   4       57.32       60.76      1.69 o 
  -2  -4   4       79.37       78.78      1.25 o 
  -1  -4   4       21.46       22.01      0.76 o 
   0  -4   4       22.10       16.98      0.78 o 
   1  -4   4      255.01      279.37      2.72 o 
   2  -4   4        5.93        5.36      0.62 o 
   3  -4   4        9.10        9.27      0.84 o 
   4  -4   4       43.35       42.05      1.55 o 
   5  -4   4       32.51       28.22      1.76 o 
   6  -4   4        8.96        8.70      1.06 o 
   7  -4   4      128.48      134.12      3.02 o 
   8  -4   4       21.93       28.14      1.55 o 
  -8  -3   4       16.45       15.34      2.05 o 
  -7  -3   4        3.21        3.42      0.86 o 
  -6  -3   4        0.16        1.79      0.76 o 
  -5  -3   4       57.68       59.02      2.17 o 
  -4  -3   4        5.11        5.39      0.61 o 
  -3  -3   4       63.60       59.91      1.16 o 
  -2  -3   4       19.35       20.67      0.64 o 
  -1  -3   4        5.15        5.22      0.42 o 
   0  -3   4        0.03       -0.12      0.28 o 
   1  -3   4        4.61        6.03      0.47 o 
   2  -3   4       73.07       75.06      1.65 o 
   3  -3   4       10.58       11.84      0.79 o 
   4  -3   4       78.24       84.17      2.07 o 
   5  -3   4        0.12        0.08      0.61 o 
   6  -3   4       22.58       25.40      1.43 o 
   7  -3   4        0.19       -0.12      0.71 o 
   8  -3   4        3.15        4.31      1.51 o 
  -8  -2   4       45.51       45.08      3.38 o 
  -7  -2   4      105.35      105.63      3.19 o 
  -6  -2   4        9.40        7.79      1.30 o 
  -5  -2   4       18.06       19.02      1.09 o 
  -4  -2   4       64.49       59.45      1.51 o 
  -3  -2   4       35.26       33.21      0.89 o 
  -2  -2   4      144.08      155.92      1.57 o 
  -1  -2   4      233.94      248.65      1.90 o 
   0  -2   4       19.49       18.86      0.56 o 
   1  -2   4       80.43       73.91      1.02 o 
   2  -2   4      372.81      419.12      3.32 o 
   3  -2   4       25.30       27.01      0.91 o 
   4  -2   4       37.88       42.55      1.18 o 
   5  -2   4       74.23       65.87      1.79 o 
   6  -2   4       39.22       33.13      1.17 o 
   7  -2   4       23.93       25.22      1.47 o 
   8  -2   4      128.94      145.47      3.80 o 
   9  -2   4       32.45       42.66      2.57 o 
  -9  -1   4       31.09       39.90      7.70 o 
  -8  -1   4        4.46        2.55      2.62 o 
  -7  -1   4       19.33       20.36      2.47 o 
  -6  -1   4       15.66       15.57      2.17 o 
  -5  -1   4        4.20        2.97      0.71 o 
  -4  -1   4      160.86      151.20      2.23 o 
  -3  -1   4       26.53       24.87      0.80 o 
  -2  -1   4       97.91       87.89      1.07 o 
  -1  -1   4       98.52      104.31      1.16 o 
   0  -1   4       10.67       11.47      0.49 o 
   1  -1   4        3.03        2.14      0.29 o 
   2  -1   4        3.55        5.02      0.41 o 
   3  -1   4      102.30      110.12      1.35 o 
   4  -1   4       23.36       22.48      0.77 o 
   5  -1   4       43.74       47.05      1.72 o 
   6  -1   4        0.08       -0.27      0.55 o 
   7  -1   4       17.59       20.33      1.67 o 
   8  -1   4        0.14       -1.39      1.00 o 
   9  -1   4        8.43        8.44      1.51 o 
  -9   0   4        0.03        2.75      1.99 o 
  -8   0   4        0.16        2.37      1.23 o 
  -7   0   4       79.17       64.65      2.76 o 
  -6   0   4      135.42      122.31      2.94 o 
  -5   0   4       18.60       19.45      1.13 o 
  -4   0   4       19.37       17.92      1.03 o 
  -3   0   4      156.57      152.10      1.93 o 
  -2   0   4      127.61      120.82      1.61 o 
  -1   0   4      281.24      309.92      2.25 o 
   0   0   4      695.35      765.60      4.85 o 
   1   0   4       79.10       78.24      1.14 o 
   2   0   4      152.61      165.85      1.63 o 
   3   0   4      270.60      319.43      3.05 o 
   4   0   4       36.51       40.64      1.31 o 
   5   0   4       71.30       78.31      1.88 o 
   6   0   4       93.74       91.19      3.99 o 
   7   0   4       38.09       35.72      2.39 o 
   8   0   4       41.28       45.32      2.37 o 
   9   0   4      105.98      110.60      3.70 o 
  10   0   4       35.42       38.01      2.67 o 
  -8   1   4       73.76       82.06      3.12 o 
  -7   1   4        2.94        3.07      0.65 o 
  -6   1   4       10.74       10.05      1.15 o 
  -5   1   4       26.64       26.52      1.63 o 
  -4   1   4       26.75       26.42      1.06 o 
  -3   1   4      311.48      310.56      3.42 o 
  -2   1   4      101.85       97.23      1.33 o 
  -1   1   4       97.81       95.44      1.23 o 
   0   1   4      214.15      229.87      1.88 o 
   1   1   4       16.67       22.32      0.54 o 
   2   1   4        4.61        4.93      0.36 o 
   3   1   4       12.03       18.74      0.55 o 
   4   1   4       35.96       35.12      0.92 o 
   5   1   4       38.15       38.44      1.31 o 
   6   1   4        7.28        7.64      0.88 o 
   7   1   4        0.22       -1.02      1.05 o 
   8   1   4       10.04       10.79      1.58 o 
   9   1   4        0.62       -0.17      1.13 o 
  10   1   4       10.67       11.30      1.91 o 
  -8   2   4        0.10        2.24      2.05 o 
  -7   2   4        0.44        2.06      0.82 o 
  -6   2   4       93.25       78.63      2.06 o 
  -5   2   4      152.06      119.66      2.30 o 
  -4   2   4       17.60       17.36      0.75 o 
  -3   2   4       13.86       13.72      0.61 o 
  -2   2   4      195.17      207.52      2.17 o 
  -1   2   4      217.13      225.20      2.65 o 
   0   2   4      403.48      450.35      4.65 o 
   1   2   4      950.64     1035.14      7.71 o 
   2   2   4        7.25        5.71      0.42 o 
   3   2   4       87.10       87.68      1.12 o 
   4   2   4       97.43      112.06      1.28 o 
   5   2   4        3.74        3.72      0.55 o 
   6   2   4       79.75       84.60      2.80 o 
   7   2   4       63.80       63.26      3.53 o 
   8   2   4       22.50       25.34      2.17 o 
  -8   3   4        0.67        1.29      1.67 o 
  -7   3   4      114.48      112.06      4.55 o 
  -6   3   4        0.81        0.14      0.95 o 
  -5   3   4        2.40        2.55      1.86 o 
  -4   3   4       27.26       28.39      1.28 o 
  -3   3   4       50.93       50.51      1.40 o 
  -2   3   4      367.28      378.93      3.45 o 
  -1   3   4      147.68      145.16      1.55 o 
   0   3   4        3.56        2.78      0.39 o 
   1   3   4      327.09      342.55      2.29 o 
   2   3   4        1.94        3.06      0.30 o 
   3   3   4        0.05        0.21      0.26 o 
   4   3   4       17.80       21.34      0.76 o 
   5   3   4        0.16        0.40      0.46 o 
   6   3   4       29.35       32.00      1.56 o 
   7   3   4        0.18        2.40      0.84 o 
   8   3   4        0.14        0.25      1.17 o 
   9   3   4        4.67        6.23      1.61 o 
  10   3   4        1.34        0.45      1.51 o 
  -8   4   4      178.50      170.63      8.26 o 
  -7   4   4        0.80        4.52      1.88 o 
  -6   4   4        0.01       -2.86      1.87 o 
  -5   4   4       74.28       67.99      2.35 o 
  -4   4   4      131.38       99.52      3.19 o 
  -3   4   4       20.32       21.10      0.97 o 
  -2   4   4        4.30        6.23      0.47 o 
  -1   4   4      118.43      122.53      1.31 o 
   0   4   4       43.52       40.97      0.75 o 
   1   4   4      215.95      238.26      1.74 o 
   2   4   4      455.57      476.57      2.92 o 
   3   4   4       12.29       11.61      0.50 o 
   4   4   4       12.04        9.02      0.48 o 
   5   4   4       29.53       31.60      0.90 o 
   6   4   4        0.02       -0.42      0.34 o 
   7   4   4       47.10       45.64      1.85 o 
   8   4   4       34.38       38.31      3.55 o 
   9   4   4        6.56        5.61      1.20 o 
  10   4   4       35.58       35.32      2.37 o 
  -7   5   4        3.27        9.87      2.43 o 
  -6   5   4      123.88      132.00      4.53 o 
  -5   5   4        0.26        0.44      0.89 o 
  -4   5   4        0.15        0.12      1.37 o 
  -3   5   4       21.34       23.40      1.68 o 
  -2   5   4       27.88       25.16      1.09 o 
  -1   5   4      186.65      185.70      1.79 o 
   0   5   4      111.87      111.34      1.18 o 
   1   5   4       15.74       15.42      0.57 o 
   2   5   4      229.94      226.59      1.76 o 
   3   5   4        0.36        0.52      0.31 o 
   4   5   4        0.48        0.14      0.28 o 
   5   5   4        8.13        8.90      0.58 o 
   6   5   4        1.74        0.98      0.51 o 
   7   5   4       11.10       13.35      1.19 o 
   8   5   4        0.69        0.86      0.95 o 
   9   5   4        0.09        0.03      0.66 o 
  -6   6   4        2.81        5.05      1.94 o 
  -5   6   4        1.54        1.28      1.06 o 
  -4   6   4       34.54       31.27      3.15 o 
  -3   6   4       93.28       85.86      3.96 o 
  -2   6   4       25.44       25.37      1.20 o 
  -1   6   4        0.18       -0.15      0.52 o 
   0   6   4       35.39       35.93      1.75 o 
   1   6   4        1.99        1.83      0.59 o 
   2   6   4      111.01      113.92      1.76 o 
   3   6   4      189.11      193.92      2.18 o 
   4   6   4        4.35        3.31      0.55 o 
   5   6   4        1.59        1.84      0.62 o 
   6   6   4        4.56        3.60      0.80 o 
   7   6   4        0.06       -0.04      0.75 o 
   8   6   4       17.14       20.75      3.22 o 
   9   6   4       18.33       16.11      2.44 o 
  -5   7   4       90.75       96.12      3.86 o 
  -4   7   4        0.09        0.69      1.17 o 
  -3   7   4        4.17        3.50      1.06 o 
  -2   7   4        9.15       10.62      1.01 o 
  -1   7   4       11.68       11.49      1.12 o 
   0   7   4       67.87       67.16      2.10 o 
   1   7   4       58.44       58.71      1.80 o 
   2   7   4       20.07       20.45      1.08 o 
   3   7   4      101.00      101.26      1.98 o 
   4   7   4        0.75        1.14      0.48 o 
   5   7   4        1.84        2.55      0.75 o 
   6   7   4        3.44        5.20      0.87 o 
   7   7   4        3.13        4.22      2.09 o 
   8   7   4        2.11        1.30      1.49 o 
  -4   8   4        5.21        3.04      1.15 o 
  -3   8   4        9.08        8.15      1.40 o 
  -2   8   4       62.97       60.40      2.10 o 
  -1   8   4       15.45       11.45      1.18 o 
   0   8   4        0.73        0.80      0.88 o 
   1   8   4        4.28        3.68      0.90 o 
   2   8   4        0.07        0.16      0.64 o 
   3   8   4       78.58       77.49      2.19 o 
   4   8   4       89.61       87.37      2.03 o 
   5   8   4        1.67        3.35      1.41 o 
   6   8   4        0.13        3.10      2.42 o 
   7   8   4        0.43        1.45      1.02 o 
  -3   9   4        0.01        0.81      2.00 o 
  -2   9   4        5.02        6.05      1.26 o 
  -1   9   4        2.81        4.40      0.98 o 
   0   9   4        5.31        5.17      1.03 o 
   1   9   4       21.17       21.30      1.73 o 
   2   9   4       23.74       25.63      1.89 o 
   3   9   4       16.09       16.77      1.35 o 
   4   9   4       47.99       47.84      1.99 o 
   5   9   4        0.55       -1.08      1.32 o 
   6   9   4        2.38        4.63      1.85 o 
  -1  10   4       39.58       40.97      3.33 o 
   0  10   4        7.20        5.33      2.39 o 
   1  10   4        0.32       -0.91      0.98 o 
   2  10   4        0.07        1.75      1.12 o 
   3  10   4        1.17       -1.53      0.87 o 
   4  10   4       47.98       46.45      2.33 o 
  -4  -7   5       57.86       57.55      3.57 o 
  -3  -7   5       51.34       49.14      3.61 o 
  -2  -7   5        2.12        2.28      1.21 o 
  -1  -7   5        4.37        3.31      1.07 o 
   0  -7   5        4.68        3.47      1.34 o 
   1  -7   5        6.78        5.02      1.37 o 
   2  -7   5        2.67        3.32      2.19 o 
   3  -7   5       27.15       25.72      2.46 o 
  -5  -6   5        0.16        1.21      1.00 o 
  -4  -6   5       15.84       16.20      1.60 o 
  -3  -6   5        0.03        0.10      0.89 o 
  -2  -6   5        1.85        2.91      0.87 o 
  -1  -6   5        4.64        4.07      0.92 o 
   0  -6   5        5.52        6.06      0.99 o 
   1  -6   5        2.81        3.51      1.04 o 
   2  -6   5       17.67       16.77      1.63 o 
   3  -6   5        0.43        0.43      0.81 o 
   4  -6   5        9.56        9.72      1.56 o 
   5  -6   5       24.14       27.54      2.28 o 
  -6  -5   5        1.56        1.11      1.46 o 
  -5  -5   5        0.21        0.81      1.15 o 
  -4  -5   5        5.54        5.01      0.93 o 
  -3  -5   5      153.48      146.94      2.99 o 
  -2  -5   5       71.89       70.10      1.82 o 
  -1  -5   5        7.42        8.19      0.98 o 
   0  -5   5       13.38       15.26      1.20 o 
   1  -5   5       18.39       22.09      1.67 o 
   2  -5   5       27.77       26.06      2.81 o 
   3  -5   5        6.68        6.00      1.11 o 
   4  -5   5       46.23       43.60      2.13 o 
   5  -5   5        0.07       -0.21      0.81 o 
   6  -5   5       13.96       14.59      1.68 o 
  -7  -4   5        3.83        4.41      1.24 o 
  -6  -4   5        2.51        4.59      1.77 o 
  -5  -4   5        3.16        4.08      1.01 o 
  -4  -4   5        6.98        7.13      0.89 o 
  -3  -4   5       26.86       24.91      1.33 o 
  -2  -4   5        5.24        4.19      0.59 o 
  -1  -4   5        0.09       -0.03      0.42 o 
   0  -4   5        1.50        2.24      0.57 o 
   1  -4   5       57.38       53.78      1.32 o 
   2  -4   5        4.19        4.09      0.76 o 
   3  -4   5       42.96       41.42      1.64 o 
   4  -4   5        0.10        0.02      0.66 o 
   5  -4   5       16.02       14.66      1.52 o 
   6  -4   5       37.42       39.38      1.74 o 
   7  -4   5        0.26       -0.24      0.88 o 
  -8  -3   5        1.38        2.01      1.80 o 
  -7  -3   5       19.21       21.52      1.73 o 
  -6  -3   5       53.20       56.13      3.19 o 
  -5  -3   5        3.88        3.66      0.86 o 
  -4  -3   5        3.32        3.12      0.72 o 
  -3  -3   5        1.38        2.12      0.61 o 
  -2  -3   5      391.12      404.17      3.19 o 
  -1  -3   5       69.21       75.77      1.27 o 
   0  -3   5        9.83        9.86      0.83 o 
   1  -3   5       25.35       26.21      0.92 o 
   2  -3   5       42.94       46.30      1.27 o 
   3  -3   5       65.34       65.52      1.87 o 
   4  -3   5       13.37       10.34      1.00 o 
   5  -3   5       78.20       67.20      2.08 o 
   6  -3   5        0.04       -0.68      0.67 o 
   7  -3   5       11.20       15.38      1.38 o 
   8  -3   5       69.23       76.89      3.08 o 
  -8  -2   5        5.20        8.74      2.24 o 
  -7  -2   5        4.63        7.52      1.21 o 
  -6  -2   5       11.62       12.73      1.25 o 
  -5  -2   5        0.00        0.01      0.59 o 
  -4  -2   5       10.91       10.81      0.90 o 
  -3  -2   5       58.48       53.80      1.43 o 
  -2  -2   5       36.64       36.81      0.82 o 
  -1  -2   5       47.50       42.59      0.82 o 
   0  -2   5        0.01        0.05      0.31 o 
   1  -2   5        0.01        0.15      0.31 o 
   2  -2   5      223.69      223.41      2.11 o 
   3  -2   5        9.88       10.18      0.91 o 
   4  -2   5       67.11       66.35      1.95 o 
   5  -2   5        0.46        0.60      0.55 o 
   6  -2   5       17.08       16.76      1.28 o 
   7  -2   5       48.05       51.23      1.94 o 
   8  -2   5        0.01       -0.29      1.14 o 
   9  -2   5       13.22       13.14      1.83 o 
  -8  -1   5        2.55        4.44      3.17 o 
  -7  -1   5        4.67        3.66      3.11 o 
  -6  -1   5       30.73       34.12      1.84 o 
  -5  -1   5       54.19       55.03      2.08 o 
  -4  -1   5       18.05       18.90      1.14 o 
  -3  -1   5       12.27       14.15      0.78 o 
  -2  -1   5        0.28        0.21      0.28 o 
  -1  -1   5      953.69     1003.02      5.62 o 
   0  -1   5       63.76       77.13      1.04 o 
   1  -1   5       29.70       29.19      0.68 o 
   2  -1   5       52.09       46.08      0.91 o 
   3  -1   5       72.63       83.18      1.59 o 
   4  -1   5       67.31       75.12      2.48 o 
   5  -1   5       26.48       20.45      1.31 o 
   6  -1   5      100.29       84.13      2.25 o 
   7  -1   5        0.46        1.24      0.91 o 
   8  -1   5        9.05       12.33      1.68 o 
   9  -1   5       49.40       58.41      3.17 o 
  -8   0   5        6.33        8.30      1.60 o 
  -7   0   5       24.67       26.27      2.26 o 
  -6   0   5       15.92       17.12      1.48 o 
  -5   0   5       24.83       22.97      1.45 o 
  -4   0   5        4.92        5.04      0.82 o 
  -3   0   5       26.15       23.87      0.88 o 
  -2   0   5      208.73      198.74      1.90 o 
  -1   0   5       80.55       89.04      1.06 o 
   0   0   5      208.81      230.01      1.83 o 
   1   0   5        1.23        0.54      0.29 o 
   2   0   5        1.79        1.58      0.33 o 
   3   0   5      469.75      485.50      3.56 o 
   4   0   5       19.53       21.08      0.81 o 
   5   0   5       64.36       60.35      1.81 o 
   6   0   5        3.57        2.24      0.75 o 
   7   0   5       11.92       12.48      2.91 o 
   8   0   5       43.33       45.98      4.66 o 
   9   0   5        0.57        0.02      1.30 o 
  -8   1   5        7.56       11.41      1.67 o 
  -7   1   5        1.05        1.58      0.70 o 
  -6   1   5        9.41       10.23      1.38 o 
  -5   1   5       50.16       42.60      2.10 o 
  -4   1   5       55.72       52.00      1.64 o 
  -3   1   5       82.96       72.19      1.37 o 
  -2   1   5       15.72       19.13      0.74 o 
  -1   1   5       23.24       33.04      0.78 o 
   0   1   5     1597.06     1781.97      8.89 o 
   1   1   5       15.88       20.54      0.63 o 
   2   1   5       51.55       50.08      0.83 o 
   3   1   5       53.04       43.19      0.80 o 
   4   1   5       71.66       87.38      1.41 o 
   5   1   5       39.87       42.91      1.29 o 
   6   1   5       30.49       23.74      1.53 o 
   7   1   5      109.60       90.72      3.16 o 
   8   1   5        1.18        0.73      1.15 o 
   9   1   5        8.44        7.11      2.82 o 
  10   1   5       24.53       32.06      2.67 o 
  -8   2   5       24.97       35.24      5.77 o 
  -7   2   5        6.52        5.21      1.28 o 
  -6   2   5       51.27       47.56      2.17 o 
  -5   2   5       46.70       42.65      1.42 o 
  -4   2   5       31.70       30.84      1.15 o 
  -3   2   5       13.26       11.06      0.65 o 
  -2   2   5       21.98       21.27      0.78 o 
  -1   2   5      411.56      417.10      3.82 o 
   0   2   5       79.65       87.87      1.04 o 
   1   2   5      351.39      398.69      3.34 o 
   2   2   5        4.88        4.65      0.43 o 
   3   2   5        4.41        2.89      0.32 o 
   4   2   5      470.15      468.94      3.17 o 
   5   2   5       22.45       26.71      1.07 o 
   6   2   5       23.92       23.87      1.13 o 
   7   2   5       13.07       13.73      1.64 o 
   8   2   5        6.07        6.14      1.38 o 
  10   2   5        2.25        2.24      2.78 o 
  -8   3   5      387.95      428.16      7.53 o 
  -7   3   5        0.24       -0.29      0.89 o 
  -6   3   5        0.00        0.63      0.85 o 
  -5   3   5       13.37       19.44      1.35 o 
  -4   3   5       69.55       70.98      2.12 o 
  -3   3   5       53.97       51.22      1.13 o 
  -2   3   5      195.90      179.29      2.65 o 
  -1   3   5       19.40       25.87      0.98 o 
   0   3   5       35.74       45.98      1.06 o 
   1   3   5     1127.47     1243.10      7.22 o 
   2   3   5        1.47        2.61      0.37 o 
   3   3   5        9.25        8.89      0.50 o 
   4   3   5       11.87       10.86      0.58 o 
   5   3   5       10.54       12.50      0.66 o 
   6   3   5        9.57        9.70      1.05 o 
   7   3   5       28.71       26.05      1.81 o 
   8   3   5       94.47       90.56      3.48 o 
   9   3   5        1.55        2.95      1.44 o 
  10   3   5        6.72        8.29      1.94 o 
  -7   4   5       20.19        1.33      1.52 o 
  -6   4   5        3.88        4.06      1.66 o 
  -5   4   5       65.48       67.64      4.39 o 
  -4   4   5       79.08       74.83      2.86 o 
  -3   4   5       19.31       16.64      0.65 o 
  -2   4   5       41.76       40.89      0.95 o 
  -1   4   5        4.28        5.30      0.49 o 
   0   4   5      362.35      351.45      3.25 o 
   1   4   5       22.27       26.03      0.69 o 
   2   4   5      270.33      276.42      2.03 o 
   3   4   5        9.66        9.68      0.51 o 
   4   4   5        0.58        0.34      0.33 o 
   5   4   5      244.85      231.37      2.61 o 
   6   4   5       17.61       19.83      1.02 o 
   7   4   5        4.80        6.35      1.05 o 
   8   4   5       18.57       19.98      1.57 o 
   9   4   5        1.81        0.61      1.04 o 
  10   4   5       19.04       22.10      2.60 o 
  -7   5   5      413.26      478.38     14.62 o 
  -6   5   5        3.04        3.07      1.75 o 
  -5   5   5        1.46        2.12      1.12 o 
  -4   5   5       11.62       13.33      1.98 o 
  -3   5   5       67.31       63.97      2.58 o 
  -2   5   5       31.18       32.71      0.94 o 
  -1   5   5      239.75      232.80      2.31 o 
   0   5   5        5.48        5.52      0.48 o 
   1   5   5       17.00       17.99      0.58 o 
   2   5   5      424.27      446.33      2.83 o 
   3   5   5        3.48        5.98      0.54 o 
   4   5   5        1.98        3.26      0.50 o 
   5   5   5        1.23        1.91      0.43 o 
   6   5   5        0.00        0.70      0.51 o 
   7   5   5        0.03        0.31      0.83 o 
   8   5   5       25.16       24.07      1.71 o 
   9   5   5       55.79       61.83      5.15 o 
  -6   6   5       11.98       17.84      3.17 o 
  -5   6   5        0.58        0.29      1.05 o 
  -4   6   5       59.03       55.04      3.81 o 
  -3   6   5       89.17       91.06      2.20 o 
  -2   6   5        7.55        8.27      1.44 o 
  -1   6   5       59.12       60.15      2.15 o 
   0   6   5        2.02        1.69      0.70 o 
   1   6   5      160.88      156.25      2.65 o 
   2   6   5        7.23        8.86      0.83 o 
   3   6   5      142.24      140.64      1.95 o 
   4   6   5        6.55        6.71      0.60 o 
   5   6   5        0.16       -0.06      0.64 o 
   6   6   5      110.23      106.56      2.87 o 
   7   6   5        9.60        9.91      0.96 o 
   8   6   5        0.69        0.79      1.43 o 
   9   6   5       14.82       14.83      2.38 o 
  -5   7   5        8.81        7.63      1.64 o 
  -4   7   5        4.10        2.62      1.06 o 
  -3   7   5        5.87        7.25      0.96 o 
  -2   7   5       54.91       57.46      1.94 o 
  -1   7   5       32.46       33.57      1.64 o 
   0   7   5      199.40      194.33      4.07 o 
   1   7   5        0.29        0.53      0.69 o 
   2   7   5       13.54       12.34      1.00 o 
   3   7   5      144.70      144.64      2.19 o 
   4   7   5        0.47        0.74      0.46 o 
   5   7   5        1.47        1.96      0.66 o 
   6   7   5        0.00        1.29      1.02 o 
   7   7   5        1.22        3.48      2.43 o 
   8   7   5        4.24        4.22      1.65 o 
  -4   8   5        0.25        0.35      0.97 o 
  -3   8   5       29.17       30.65      3.14 o 
  -2   8   5       66.05       73.59      2.71 o 
  -1   8   5        1.95        3.12      0.88 o 
   0   8   5       48.85       49.36      2.04 o 
   1   8   5       16.20       15.86      1.44 o 
   2   8   5       55.55       51.75      1.74 o 
   3   8   5        2.46        2.65      0.79 o 
   4   8   5       67.50       72.72      2.32 o 
   5   8   5        3.61       13.30      7.34 o 
   6   8   5        0.02       -0.22      0.90 o 
   7   8   5       43.75       41.70      4.16 o 
  -3   9   5        3.18        3.83      1.35 o 
  -2   9   5        2.10        3.20      0.94 o 
  -1   9   5       35.24       37.28      2.00 o 
   0   9   5       43.43       42.18      2.16 o 
   1   9   5      128.09      125.13      3.36 o 
   2   9   5        0.00       -0.03      1.17 o 
   3   9   5        7.87        6.55      1.02 o 
   4   9   5       48.89       48.88      2.53 o 
   5   9   5        0.13       -0.88      1.41 o 
   6   9   5        0.53       -1.07      1.44 o 
   0  10   5        0.47        1.09      1.41 o 
   1  10   5       38.13       37.61      2.40 o 
   2  10   5       24.01       22.66      1.97 o 
   3  10   5       14.06       12.79      1.38 o 
   4  10   5        1.03        1.63      1.60 o 
  -2  -7   6        7.93        9.71      2.29 o 
  -1  -7   6       16.49       15.50      2.14 o 
   0  -7   6        5.02        7.22      1.53 o 
   1  -7   6        0.28        0.94      1.18 o 
   2  -7   6        2.07        0.48      1.07 o 
  -4  -6   6        2.13        1.53      1.01 o 
  -3  -6   6       13.60       11.22      2.21 o 
  -2  -6   6        0.16        0.08      1.46 o 
  -1  -6   6       28.09       29.10      1.71 o 
   0  -6   6        1.49        1.84      0.87 o 
   1  -6   6        0.38       -0.11      0.71 o 
   2  -6   6       21.83       22.76      1.93 o 
   3  -6   6       65.23       60.88      2.88 o 
   4  -6   6       45.37       42.07      2.56 o 
  -6  -5   6        6.86        2.36      1.67 o 
  -5  -5   6       24.55       24.34      2.63 o 
  -4  -5   6       10.81       10.56      1.62 o 
  -3  -5   6        9.42        9.24      1.51 o 
  -2  -5   6        9.26       10.58      0.99 o 
  -1  -5   6       34.13       36.65      1.68 o 
   0  -5   6       29.61       28.93      1.58 o 
   1  -5   6       15.62       15.83      1.26 o 
   2  -5   6        2.30        1.07      0.86 o 
   3  -5   6        1.02        1.44      1.07 o 
   4  -5   6        3.10        2.86      0.98 o 
   5  -5   6        0.17       -0.91      0.86 o 
   6  -5   6        5.58        4.64      1.34 o 
  -6  -4   6      253.77      259.35      5.27 o 
  -5  -4   6      156.41      158.96      4.87 o 
  -4  -4   6       14.18       16.62      1.17 o 
  -3  -4   6        4.60        4.89      0.85 o 
  -2  -4   6       18.92       18.17      1.05 o 
  -1  -4   6        0.97        0.50      0.48 o 
   0  -4   6       27.83       31.79      1.57 o 
   1  -4   6        0.87        1.15      0.59 o 
   2  -4   6        0.76        0.48      0.61 o 
   3  -4   6       38.29       38.37      1.97 o 
   4  -4   6      125.47      105.17      2.63 o 
   5  -4   6       37.70       33.87      1.84 o 
   6  -4   6       35.29       38.03      1.71 o 
   7  -4   6        0.78        1.17      0.95 o 
  -7  -3   6       31.30       29.47      2.51 o 
  -6  -3   6        0.13        0.38      0.96 o 
  -5  -3   6       10.21       11.09      1.15 o 
  -4  -3   6       64.69       67.20      1.57 o 
  -3  -3   6       14.01       12.26      1.25 o 
  -2  -3   6        5.80        6.21      0.84 o 
  -1  -3   6       13.51       15.08      0.77 o 
   0  -3   6      101.30       94.78      1.48 o 
   1  -3   6       41.46       39.97      1.23 o 
   2  -3   6       38.47       37.22      1.27 o 
   3  -3   6       30.44       28.50      1.49 o 
   4  -3   6        0.10       -0.56      0.54 o 
   5  -3   6       11.05       10.55      0.96 o 
   6  -3   6        0.38       -0.65      0.69 o 
   7  -3   6       10.31       10.05      1.58 o 
   8  -3   6       28.79       31.04      2.03 o 
  -7  -2   6       17.94       20.20      1.71 o 
  -6  -2   6       11.93       11.20      1.34 o 
  -5  -2   6      566.76      549.50      6.39 o 
  -4  -2   6      322.23      308.14      3.87 o 
  -3  -2   6        9.16       10.17      0.74 o 
  -2  -2   6        4.78        4.12      0.54 o 
  -1  -2   6       32.23       38.20      0.99 o 
   0  -2   6        2.67        1.95      0.59 o 
   1  -2   6       13.35       12.51      0.63 o 
   2  -2   6        0.55        1.63      0.51 o 
   3  -2   6        3.09        4.58      0.71 o 
   4  -2   6       60.68       51.71      1.88 o 
   5  -2   6      168.06      127.24      2.92 o 
   6  -2   6       19.20       14.44      1.36 o 
   7  -2   6       33.26       36.55      1.92 o 
   8  -2   6        2.80        2.83      1.37 o 
  -8  -1   6       19.43       25.38      5.81 o 
  -7  -1   6        0.13        0.13      3.26 o 
  -6  -1   6       45.95       44.83      2.62 o 
  -5  -1   6        0.16        0.67      0.64 o 
  -4  -1   6        7.35        8.22      0.85 o 
  -3  -1   6      127.31      122.05      2.18 o 
  -2  -1   6       19.64       19.31      0.79 o 
  -1  -1   6        0.54        0.75      0.36 o 
   0  -1   6        7.64        7.70      0.49 o 
   1  -1   6      207.05      210.05      1.90 o 
   2  -1   6       45.26       45.17      0.83 o 
   3  -1   6       59.88       52.40      1.75 o 
   4  -1   6      106.78       93.39      2.37 o 
   5  -1   6        3.28        3.02      0.83 o 
   6  -1   6       21.99       20.76      1.49 o 
   7  -1   6        0.47        1.32      0.80 o 
   8  -1   6       11.58        9.22      3.31 o 
   9  -1   6       47.99       44.97      2.94 o 
  -8   0   6       12.78       17.35      2.13 o 
  -7   0   6        0.00        1.28      1.64 o 
  -6   0   6       28.37       25.76      2.16 o 
  -5   0   6       25.80       26.59      3.00 o 
  -4   0   6     1082.49     1022.80     12.68 o 
  -3   0   6      585.02      569.50      4.70 o 
  -2   0   6        0.52        0.25      0.36 o 
  -1   0   6        0.00        0.40      0.34 o 
   0   0   6       22.92       26.08      0.72 o 
   1   0   6        7.78       10.41      0.53 o 
   2   0   6        0.01        0.05      0.24 o 
   3   0   6        6.76        7.70      0.63 o 
   4   0   6        4.99        5.13      0.72 o 
   5   0   6       70.70       50.08      2.70 o 
   6   0   6      166.66      128.20      8.37 o 
   7   0   6        4.06        1.21      0.80 o 
   8   0   6       20.64       20.23      2.11 o 
   9   0   6        4.50        5.22      1.61 o 
  -8   1   6        0.01       -0.23      1.79 o 
  -7   1   6       27.92       27.03      3.00 o 
  -6   1   6        2.89        4.71      0.96 o 
  -5   1   6       50.12       50.41      2.37 o 
  -4   1   6        3.06        3.23      1.08 o 
  -3   1   6        0.54        1.01      0.54 o 
  -2   1   6      197.33      201.24      1.91 o 
  -1   1   6        9.68       10.09      0.43 o 
   0   1   6        0.81        1.09      0.34 o 
   1   1   6        0.79       -0.03      0.35 o 
   2   1   6      250.17      259.12      2.17 o 
   3   1   6       22.15       23.27      0.72 o 
   4   1   6       58.40       48.38      1.30 o 
   5   1   6      192.79      181.14      3.08 o 
   6   1   6       14.66       12.75      1.17 o 
   7   1   6       24.74       21.72      1.99 o 
   8   1   6        0.06       -0.17      1.11 o 
   9   1   6        8.40        9.76      1.82 o 
  -7   2   6       16.11       17.74      2.46 o 
  -6   2   6        1.54        1.16      0.72 o 
  -5   2   6       30.21       29.45      1.46 o 
  -4   2   6       24.05       27.70      1.42 o 
  -3   2   6     1586.22     1518.81     18.11 o 
  -2   2   6      746.94      713.66      7.60 o 
  -1   2   6       23.29       22.35      0.64 o 
   0   2   6       20.10       18.12      0.75 o 
   1   2   6       12.34       12.78      0.55 o 
   2   2   6       19.41       29.55      0.68 o 
   3   2   6        5.68        9.94      0.56 o 
   4   2   6       48.60       51.83      0.99 o 
   5   2   6        8.11        9.70      0.89 o 
   6   2   6       75.80       56.88      1.59 o 
   7   2   6      123.15       95.81      3.38 o 
   8   2   6        0.00       -1.00      1.11 o 
   9   2   6       10.12       13.72      1.87 o 
  10   2   6        3.97        3.38      1.53 o 
  -7   3   6        0.63       -0.13      1.66 o 
  -6   3   6       23.23       25.77      1.96 o 
  -5   3   6        5.52        4.77      1.09 o 
  -4   3   6       37.33       33.63      1.35 o 
  -3   3   6       10.10        6.63      0.87 o 
  -2   3   6       34.53       33.09      1.11 o 
  -1   3   6      159.43      166.05      2.67 o 
   0   3   6        0.00        0.27      0.38 o 
   1   3   6        1.44        2.01      0.30 o 
   2   3   6        6.21        8.42      0.54 o 
   3   3   6      129.89      130.13      1.55 o 
   4   3   6        0.01       -0.17      0.38 o 
   5   3   6       31.98       27.90      2.52 o 
   6   3   6      174.52      165.17      2.65 o 
   7   3   6       23.89       22.37      2.17 o 
   8   3   6       19.33       18.29      1.52 o 
   9   3   6        0.39        0.64      1.42 o 
  10   3   6        2.74        3.05      1.65 o 
  -7   4   6        5.51       11.29      1.94 o 
  -6   4   6       16.95       19.09      3.91 o 
  -5   4   6        5.47       20.73      1.86 o 
  -4   4   6       18.89       17.96      2.64 o 
  -3   4   6        7.19        8.29      0.82 o 
  -2   4   6     1633.62     1611.47     11.61 o 
  -1   4   6      706.27      682.22      5.68 o 
   0   4   6       52.70       51.61      1.15 o 
   1   4   6       40.43       41.82      1.03 o 
   2   4   6       35.68       35.90      1.09 o 
   3   4   6        7.90        9.22      0.58 o 
   4   4   6        0.33        0.42      0.41 o 
   5   4   6       79.42       81.31      1.43 o 
   6   4   6        6.62        6.79      0.62 o 
   7   4   6       71.33       65.41      3.51 o 
   8   4   6       57.62       54.12      2.23 o 
   9   4   6        0.57        2.10      1.14 o 
  -6   5   6        4.03        5.22      1.14 o 
  -5   5   6       10.88       11.54      1.20 o 
  -4   5   6        6.72        7.86      1.07 o 
  -3   5   6       23.07       23.97      1.55 o 
  -2   5   6       20.06       18.70      1.10 o 
  -1   5   6       90.88       92.12      1.60 o 
   0   5   6       47.36       49.97      1.23 o 
   1   5   6        1.94        1.97      0.46 o 
   2   5   6        0.35        0.78      0.31 o 
   3   5   6       12.07       11.27      0.64 o 
   4   5   6       48.28       49.56      1.10 o 
   5   5   6        8.87        8.42      0.92 o 
   6   5   6        5.30        5.65      0.77 o 
   7   5   6       99.19       99.53      2.66 o 
   8   5   6       19.05       22.66      1.77 o 
   9   5   6       13.03       13.43      1.57 o 
  -5   6   6       14.72       16.78      1.59 o 
  -4   6   6        6.39        4.04      1.02 o 
  -3   6   6        4.37        5.52      1.07 o 
  -2   6   6        1.67        1.68      1.05 o 
  -1   6   6     1182.79     1184.30     11.35 o 
   0   6   6      483.87      480.43      6.15 o 
   1   6   6       53.25       48.29      2.17 o 
   2   6   6       32.86       36.00      1.54 o 
   3   6   6       36.92       37.66      1.07 o 
   4   6   6        3.17        2.49      0.50 o 
   5   6   6        2.21        2.24      0.64 o 
   6   6   6       58.43       56.22      2.06 o 
   7   6   6        1.10        0.31      0.76 o 
   8   6   6       48.90       50.67      3.32 o 
   9   6   6       19.28       16.09      2.48 o 
  -5   7   6        8.63        5.79      2.71 o 
  -4   7   6        1.51        2.31      0.97 o 
  -3   7   6        3.78        2.25      0.87 o 
  -2   7   6       10.54       11.38      1.18 o 
  -1   7   6       21.27       20.64      2.35 o 
   0   7   6      114.78      113.76      2.83 o 
   1   7   6        7.50        7.28      0.89 o 
   2   7   6        7.29        7.98      1.16 o 
   3   7   6        0.50       -0.92      0.57 o 
   4   7   6        5.07        4.49      0.63 o 
   5   7   6       20.72       23.45      1.36 o 
   6   7   6       17.00       15.12      1.41 o 
   7   7   6        0.10       -0.97      0.79 o 
   8   7   6       44.93       45.95      3.18 o 
  -4   8   6       11.40       12.16      1.58 o 
  -3   8   6        4.18        3.35      1.20 o 
  -2   8   6        0.38        1.04      0.64 o 
  -1   8   6       17.69       15.93      1.49 o 
   0   8   6      672.15      663.39      8.35 o 
   1   8   6      237.95      241.68      4.47 o 
   2   8   6       22.21       20.28      1.33 o 
   3   8   6       21.15       23.16      1.58 o 
   4   8   6       29.46       29.63      2.08 o 
   5   8   6        1.74        0.69      1.32 o 
   6   8   6        6.99        7.49      1.85 o 
   7   8   6       35.01       38.34      4.67 o 
  -2   9   6        0.43        0.35      1.24 o 
  -1   9   6        2.64        2.08      0.96 o 
   0   9   6        9.51       12.29      1.45 o 
   1   9   6       92.14       95.38      3.00 o 
   2   9   6        0.53        1.71      1.02 o 
   3   9   6        9.13        8.40      1.24 o 
   4   9   6        2.58        0.74      1.19 o 
   5   9   6        1.20        2.32      1.65 o 
   6   9   6       11.44       15.31      2.40 o 
   0  10   6       24.41       27.59      2.48 o 
   1  10   6      333.19      331.14      6.04 o 
   2  10   6      100.93       96.96      3.76 o 
   3  10   6        5.92        8.06      1.59 o 
   4  10   6        8.98       10.78      2.27 o 
  -3  -6   7        5.12        2.35      1.74 o 
  -2  -6   7        3.86        4.87      1.92 o 
  -1  -6   7        2.78        3.79      1.20 o 
   0  -6   7        3.62        2.69      0.96 o 
   1  -6   7       26.38       25.04      1.84 o 
   2  -6   7       26.02       26.28      2.41 o 
   3  -6   7        0.09       -0.48      2.26 o 
  -4  -5   7       12.76       15.33      1.48 o 
  -3  -5   7       14.91       14.14      3.82 o 
  -2  -5   7        1.69        1.01      1.21 o 
  -1  -5   7        7.16        7.39      1.24 o 
   0  -5   7      232.83      228.12      3.39 o 
   1  -5   7       70.92       73.46      1.99 o 
   2  -5   7        3.65        3.31      1.45 o 
   3  -5   7       46.65       44.39      2.30 o 
   4  -5   7        1.16        0.82      1.45 o 
   5  -5   7        1.70        0.93      0.90 o 
  -5  -4   7        2.84        7.93      4.13 o 
  -4  -4   7        1.89        1.94      1.02 o 
  -3  -4   7       33.56       35.93      2.36 o 
  -2  -4   7       26.68       27.11      1.26 o 
  -1  -4   7        3.50        3.18      0.68 o 
   0  -4   7       14.29       14.26      1.00 o 
   1  -4   7        3.50        3.79      0.75 o 
   2  -4   7       66.14       66.34      2.03 o 
   3  -4   7       31.05       30.34      1.52 o 
   4  -4   7        3.42        3.19      0.82 o 
   5  -4   7        2.80        2.38      0.97 o 
   6  -4   7       13.15       12.16      1.49 o 
  -6  -3   7       26.85       25.33      1.96 o 
  -5  -3   7      423.16      415.54      7.57 o 
  -4  -3   7       11.14       11.80      2.37 o 
  -3  -3   7       21.57       22.08      1.31 o 
  -2  -3   7       40.78       43.24      1.41 o 
  -1  -3   7        1.00        0.40      0.54 o 
   0  -3   7        6.75        6.22      0.63 o 
   1  -3   7      526.63      521.36      6.51 o 
   2  -3   7      111.10      111.11      1.95 o 
   3  -3   7        1.30        0.38      0.62 o 
   4  -3   7       64.06       55.04      2.15 o 
   5  -3   7        0.00        0.73      0.83 o 
   6  -3   7        4.10        4.60      0.96 o 
   7  -3   7        8.58       13.10      1.53 o 
  -7  -2   7        3.47        4.18      1.48 o 
  -6  -2   7        5.33        6.37      1.30 o 
  -5  -2   7       62.56       60.72      2.80 o 
  -4  -2   7        3.69        3.86      0.87 o 
  -3  -2   7        6.53        5.70      0.71 o 
  -2  -2   7       73.88       76.43      1.58 o 
  -1  -2   7       93.20       89.89      1.78 o 
   0  -2   7        0.72        0.67      0.45 o 
   1  -2   7       36.70       36.46      1.07 o 
   2  -2   7        0.00        0.09      0.48 o 
   3  -2   7      107.54      101.39      2.02 o 
   4  -2   7       32.07       29.28      1.60 o 
   5  -2   7       15.39       15.40      1.41 o 
   6  -2   7        0.90        0.24      0.96 o 
   7  -2   7       16.87       15.20      1.55 o 
   8  -2   7       27.90       29.17      2.01 o 
  -7  -1   7        3.94        8.16      2.18 o 
  -6  -1   7        0.27        0.43      1.26 o 
  -5  -1   7       35.57       32.60      1.85 o 
  -4  -1   7      715.63      683.25     12.50 o 
  -3  -1   7        0.01       -0.41      0.58 o 
  -2  -1   7       25.45       25.23      0.92 o 
  -1  -1   7      106.60      108.93      1.65 o 
   0  -1   7        3.49        3.11      0.53 o 
   1  -1   7       11.36       12.03      0.76 o 
   2  -1   7      965.60      951.22      6.64 o 
   3  -1   7      185.37      181.02      2.60 o 
   4  -1   7        0.10        0.73      0.55 o 
   5  -1   7       64.97       57.10      2.12 o 
   6  -1   7        0.07        0.70      0.77 o 
   7  -1   7        7.63        5.83      1.10 o 
   8  -1   7        2.32        2.42      1.52 o 
  -7   0   7        8.47        9.34      1.81 o 
  -6   0   7        7.48        9.63      1.75 o 
  -5   0   7       31.13       28.39      2.31 o 
  -4   0   7       43.78       38.32      1.73 o 
  -3   0   7        4.59        3.97      0.76 o 
  -2   0   7       31.55       30.15      0.84 o 
  -1   0   7      103.92      108.18      1.56 o 
   0   0   7      205.66      201.18      2.02 o 
   1   0   7        0.12       -0.21      0.40 o 
   2   0   7       53.46       49.32      1.39 o 
   3   0   7       19.02       16.47      1.25 o 
   4   0   7      110.15      104.28      2.08 o 
   5   0   7       22.26       18.72      1.42 o 
   6   0   7       30.19       29.12      1.68 o 
   7   0   7        0.15        0.70      0.83 o 
   8   0   7       13.59       10.93      1.90 o 
   9   0   7       18.48       17.33      2.27 o 
  -7   1   7       16.22       22.62      2.15 o 
  -6   1   7       15.88       21.81      1.62 o 
  -5   1   7        1.92        1.12      1.21 o 
  -4   1   7       36.27       33.20      2.16 o 
  -3   1   7      946.57      918.88      7.40 o 
  -2   1   7        5.39        5.75      0.73 o 
  -1   1   7       18.13       14.48      0.68 o 
   0   1   7      182.63      194.46      1.86 o 
   1   1   7       30.73       32.07      0.80 o 
   2   1   7       32.93       33.55      0.92 o 
   3   1   7     1363.78     1356.28      9.47 o 
   4   1   7      233.03      230.48      4.39 o 
   5   1   7        3.53        3.27      0.69 o 
   6   1   7       44.09       37.21      1.78 o 
   7   1   7        0.00       -0.24      0.80 o 
   8   1   7        8.41        7.49      2.55 o 
   9   1   7        0.07       -0.34      1.16 o 
  -7   2   7        1.72        3.86      1.40 o 
  -6   2   7        6.41        7.13      1.06 o 
  -5   2   7       14.84       14.74      1.32 o 
  -4   2   7       64.39       62.97      2.09 o 
  -3   2   7       16.71       18.36      1.36 o 
  -2   2   7        5.25        5.18      0.88 o 
  -1   2   7       98.10      101.49      2.24 o 
   0   2   7       77.01       76.42      1.27 o 
   1   2   7      296.19      293.32      2.17 o 
   2   2   7        6.10        7.25      0.52 o 
   3   2   7       56.07       53.69      1.14 o 
   4   2   7       79.17       77.41      1.49 o 
   5   2   7       55.56       51.24      1.60 o 
   6   2   7       11.64       10.91      0.98 o 
   7   2   7       31.43       33.21      1.43 o 
   8   2   7        3.02        6.67      2.03 o 
   9   2   7        6.34        5.30      1.96 o 
  -7   3   7        0.01        2.87      3.08 o 
  -6   3   7       18.08       26.10      2.20 o 
  -5   3   7       36.09       41.00      1.61 o 
  -4   3   7        4.34        4.22      0.89 o 
  -3   3   7       31.26       29.45      1.57 o 
  -2   3   7      895.79      858.58      9.25 o 
  -1   3   7        9.61        9.98      0.70 o 
   0   3   7        8.34        5.22      0.60 o 
   1   3   7      153.00      151.82      2.38 o 
   2   3   7       39.29       40.63      0.99 o 
   3   3   7       89.68       92.89      1.28 o 
   4   3   7     1173.41     1162.57      7.86 o 
   5   3   7      175.54      172.62      2.23 o 
   6   3   7        6.20        6.04      0.84 o 
   7   3   7       15.13       13.15      1.30 o 
   8   3   7        0.60        1.00      1.12 o 
   9   3   7        6.62        7.02      2.25 o 
  -6   4   7        2.91        6.15      1.42 o 
  -5   4   7        2.67        4.01      2.92 o 
  -4   4   7       23.87       23.24      1.45 o 
  -3   4   7       77.81       75.08      2.04 o 
  -2   4   7        1.76        2.24      0.78 o 
  -1   4   7        4.36        6.06      0.68 o 
   0   4   7      107.79      105.99      1.67 o 
   1   4   7       31.02       31.03      1.03 o 
   2   4   7      241.13      231.82      2.43 o 
   3   4   7       14.00       13.41      0.73 o 
   4   4   7       38.61       38.17      1.16 o 
   5   4   7      125.25      117.08      1.68 o 
   6   4   7        9.13        9.00      0.93 o 
   7   4   7        5.88        6.68      1.23 o 
   8   4   7       21.12       20.00      1.65 o 
   9   4   7        4.56        5.55      1.31 o 
  -6   5   7        0.00        2.41      3.30 o 
  -5   5   7       22.81       31.33      2.15 o 
  -4   5   7       51.90       58.40      2.78 o 
  -3   5   7        8.87        9.69      1.69 o 
  -2   5   7       22.08       21.77      1.30 o 
  -1   5   7      561.30      553.51      6.60 o 
   0   5   7       10.84       11.69      1.14 o 
   1   5   7        3.49        2.35      0.54 o 
   2   5   7       94.88       93.95      1.56 o 
   3   5   7       25.34       27.25      0.90 o 
   4   5   7      141.72      145.31      2.42 o 
   5   5   7      696.46      663.70      7.18 o 
   6   5   7      106.44      101.34      1.60 o 
   7   5   7        2.79        3.23      1.36 o 
   8   5   7        5.46        5.40      1.23 o 
   9   5   7        2.31       -0.99      1.18 o 
  -5   6   7        3.27        4.87      1.63 o 
  -4   6   7        0.10       -0.05      1.33 o 
  -3   6   7       30.85       33.50      2.52 o 
  -2   6   7       60.70       61.24      2.00 o 
  -1   6   7        0.43        0.82      1.52 o 
   0   6   7        0.59        2.14      0.96 o 
   1   6   7       73.38       74.88      2.04 o 
   2   6   7        4.92        5.20      1.36 o 
   3   6   7      122.15      121.84      1.94 o 
   4   6   7       12.06       12.56      0.84 o 
   5   6   7       26.27       27.68      1.46 o 
   6   6   7      115.03      109.51      2.80 o 
   7   6   7        0.00       -0.20      0.56 o 
   8   6   7        1.96        1.04      1.52 o 
   9   6   7       10.49       12.32      2.28 o 
  -4   7   7       27.65       35.66      2.78 o 
  -3   7   7       48.34       60.60      3.24 o 
  -2   7   7       10.27       14.41      2.05 o 
  -1   7   7       12.95       11.23      1.27 o 
   0   7   7      247.90      239.97      4.77 o 
   1   7   7        1.66       -0.08      1.00 o 
   2   7   7        2.27        2.46      0.76 o 
   3   7   7       37.31       35.94      1.74 o 
   4   7   7       16.94       20.40      1.53 o 
   5   7   7      152.77      153.05      2.94 o 
   6   7   7      377.57      371.18      5.73 o 
   7   7   7       54.85       58.74      2.20 o 
   8   7   7        0.42        1.45      1.57 o 
  -3   8   7        0.86        0.15      0.78 o 
  -2   8   7       29.88       30.39      1.94 o 
  -1   8   7       24.21       24.63      1.79 o 
   0   8   7        0.85       -0.64      0.99 o 
   1   8   7        0.25        2.56      1.10 o 
   2   8   7       40.07       42.28      1.66 o 
   3   8   7        0.08        0.68      0.70 o 
   4   8   7       49.04       50.25      2.52 o 
   5   8   7        8.38        9.27      2.60 o 
   6   8   7       21.23       25.85      3.03 o 
   7   8   7       74.95       74.26      3.08 o 
  -2   9   7       31.37       37.34      2.66 o 
  -1   9   7        4.98        3.50      1.82 o 
   0   9   7        7.29       10.29      1.34 o 
   1   9   7       99.88       94.23      3.71 o 
   2   9   7        0.35       -0.59      1.03 o 
   3   9   7        2.22        2.65      1.01 o 
   4   9   7       10.01       13.64      1.78 o 
   5   9   7        7.03        5.48      1.98 o 
   6   9   7      123.17      122.58      5.04 o 
   1  10   7        0.27       -1.12      1.96 o 
   2  10   7        1.49        3.21      1.29 o 
   3  10   7       17.21       18.18      1.99 o 
  -3  -5   8        3.38        2.52      1.07 o 
  -2  -5   8        2.87        3.49      1.82 o 
  -1  -5   8       36.43       33.55      2.02 o 
   0  -5   8       14.29       12.20      1.32 o 
   1  -5   8        1.07        0.29      0.77 o 
   2  -5   8       11.22       10.77      1.21 o 
   3  -5   8        0.00       -0.27      0.87 o 
   4  -5   8        2.34        0.53      1.13 o 
  -4  -4   8       10.76       14.52      2.52 o 
  -3  -4   8       20.54       21.29      2.77 o 
  -2  -4   8       15.51       16.79      2.02 o 
  -1  -4   8       12.30       14.06      1.28 o 
   0  -4   8      290.12      294.55      4.02 o 
   1  -4   8      419.78      411.65      4.90 o 
   2  -4   8        0.90        0.42      0.69 o 
   3  -4   8        0.06        1.31      0.90 o 
   4  -4   8        0.70       -0.15      0.88 o 
   5  -4   8        0.03        0.07      0.91 o 
  -5  -3   8        4.77        5.97      1.53 o 
  -4  -3   8        0.57        0.41      1.10 o 
  -3  -3   8        7.75        7.92      0.97 o 
  -2  -3   8        8.69        8.64      0.89 o 
  -1  -3   8        1.22        1.31      0.63 o 
   0  -3   8      103.74      103.77      1.80 o 
   1  -3   8        3.25        2.55      0.72 o 
   2  -3   8        0.79        0.43      0.65 o 
   3  -3   8       28.95       30.12      1.71 o 
   4  -3   8        0.02       -0.78      0.73 o 
   5  -3   8       12.88       14.79      1.43 o 
   6  -3   8        6.84        8.88      1.35 o 
  -6  -2   8        2.86        2.91      1.18 o 
  -5  -2   8        0.00        0.14      0.99 o 
  -4  -2   8        5.33        6.27      1.14 o 
  -3  -2   8       16.44       18.29      1.12 o 
  -2  -2   8       22.50       23.04      1.15 o 
  -1  -2   8       16.42       17.18      1.04 o 
   0  -2   8       13.43       14.59      0.88 o 
   1  -2   8      436.27      437.91      3.96 o 
   2  -2   8      634.09      621.71      6.82 o 
   3  -2   8        2.77        3.20      0.77 o 
   4  -2   8        2.08        1.30      0.80 o 
   5  -2   8        0.28        1.42      0.82 o 
   6  -2   8        0.03       -0.08      1.20 o 
   7  -2   8        2.27        3.59      1.10 o 
  -6  -1   8       29.29       30.61      2.07 o 
  -5  -1   8       40.06       41.96      2.08 o 
  -4  -1   8        0.48        0.42      0.65 o 
  -3  -1   8        3.80        4.59      1.03 o 
  -2  -1   8        8.71        9.16      0.73 o 
  -1  -1   8       11.51       10.89      0.84 o 
   0  -1   8        0.00       -0.73      0.50 o 
   1  -1   8      236.57      227.87      2.65 o 
   2  -1   8        2.59        3.35      0.52 o 
   3  -1   8        0.03       -0.31      0.58 o 
   4  -1   8       63.35       57.35      1.63 o 
   5  -1   8        0.49        0.42      1.04 o 
   6  -1   8       30.29       34.40      2.01 o 
   7  -1   8        4.28        3.67      1.13 o 
   8  -1   8       21.12       21.47      1.83 o 
  -6   0   8       16.56       16.49      2.13 o 
  -5   0   8        4.67        6.31      1.64 o 
  -4   0   8        5.53        5.52      1.10 o 
  -3   0   8        8.39        7.74      1.14 o 
  -2   0   8       23.58       22.60      1.16 o 
  -1   0   8       27.45       21.75      0.94 o 
   0   0   8        8.28       11.53      0.77 o 
   1   0   8        4.17        3.62      0.57 o 
   2   0   8      592.08      571.52      4.67 o 
   3   0   8      728.47      688.81      6.08 o 
   4   0   8       19.89       21.56      1.26 o 
   5   0   8        9.38        8.53      1.14 o 
   6   0   8        0.05        0.97      0.81 o 
   7   0   8        0.00        1.60      1.10 o 
   8   0   8        8.06       11.05      1.89 o 
  -6   1   8       10.23       10.20      1.32 o 
  -5   1   8       27.00       26.62      1.85 o 
  -4   1   8       64.94       61.38      3.09 o 
  -3   1   8        1.69        2.25      0.67 o 
  -2   1   8       14.20       13.48      0.89 o 
  -1   1   8        3.32        2.24      0.77 o 
   0   1   8        9.01       10.09      0.69 o 
   1   1   8        4.07        4.15      0.59 o 
   2   1   8      361.60      339.17      3.06 o 
   3   1   8       25.67       26.63      1.08 o 
   4   1   8        0.84        0.45      0.89 o 
   5   1   8       96.12       90.69      2.13 o 
   6   1   8        5.00        6.03      0.88 o 
   7   1   8       39.68       40.90      1.96 o 
   8   1   8        1.61        0.28      1.29 o 
   9   1   8       29.64       29.27      2.68 o 
  -6   2   8      144.06      156.18      3.51 o 
  -5   2   8       22.61       23.17      1.68 o 
  -4   2   8        3.44        1.85      0.89 o 
  -3   2   8       27.01       23.45      1.45 o 
  -2   2   8       18.83       13.25      0.81 o 
  -1   2   8       31.53       28.83      0.99 o 
   0   2   8       47.73       37.76      1.05 o 
   1   2   8        2.64        6.11      0.66 o 
   2   2   8        1.05        2.07      0.53 o 
   3   2   8      586.65      555.18      6.70 o 
   4   2   8      576.80      548.83      4.79 o 
   5   2   8       30.02       31.69      1.67 o 
   6   2   8       20.12       18.86      1.24 o 
   7   2   8        2.74        2.74      1.72 o 
   8   2   8        0.00        0.20      1.37 o 
   9   2   8       21.07       23.27      2.58 o 
  -6   3   8        4.25        6.35      1.63 o 
  -5   3   8        9.20        8.56      1.16 o 
  -4   3   8       11.93       12.26      1.28 o 
  -3   3   8       65.85       59.97      2.12 o 
  -2   3   8        8.89        9.77      1.19 o 
  -1   3   8       19.59       17.89      1.12 o 
   0   3   8        0.17        0.71      0.71 o 
   1   3   8        0.67        1.44      0.60 o 
   2   3   8       11.43       11.53      0.82 o 
   3   3   8      354.16      324.89      3.10 o 
   4   3   8       54.34       51.10      1.73 o 
   5   3   8        3.34        2.89      0.58 o 
   6   3   8       89.67       84.64      2.11 o 
   7   3   8       13.18       15.03      1.24 o 
   8   3   8       27.32       24.94      2.04 o 
   9   3   8        0.71        2.46      1.54 o 
  -6   4   8        8.64        9.19      1.90 o 
  -5   4   8      152.79      167.06      4.57 o 
  -4   4   8       27.76       28.44      2.13 o 
  -3   4   8        1.37        0.89      0.92 o 
  -2   4   8       53.58       45.17      5.10 o 
  -1   4   8       32.79       30.24      1.67 o 
   0   4   8       25.96       26.99      1.30 o 
   1   4   8       47.57       38.12      1.28 o 
   2   4   8        0.12        0.30      0.46 o 
   3   4   8        7.35        8.01      0.76 o 
   4   4   8      381.84      372.25      3.89 o 
   5   4   8      338.02      323.13      3.72 o 
   6   4   8       15.70       16.67      1.21 o 
   7   4   8       18.26       15.56      2.13 o 
   8   4   8        7.51        8.23      1.32 o 
   9   4   8        0.04        0.83      1.16 o 
  -5   5   8        3.54        3.84      1.41 o 
  -4   5   8        5.34        5.79      1.54 o 
  -3   5   8        0.74        1.45      0.80 o 
  -2   5   8       49.24       50.19      2.24 o 
  -1   5   8       16.24       21.45      1.46 o 
   0   5   8       17.65       17.00      1.38 o 
   1   5   8        0.10        0.79      0.64 o 
   2   5   8        5.41        1.59      0.99 o 
   3   5   8       10.51        9.88      0.80 o 
   4   5   8      225.26      216.20      3.10 o 
   5   5   8       51.44       53.50      1.81 o 
   6   5   8        2.40        1.66      0.70 o 
   7   5   8       64.04       61.78      2.81 o 
   8   5   8       19.75       20.26      1.75 o 
   9   5   8       10.85       11.22      1.57 o 
  -5   6   8       18.43       23.72      2.64 o 
  -4   6   8      120.17      126.42      4.71 o 
  -3   6   8       29.28       28.64      2.71 o 
  -2   6   8        0.63        0.03      0.87 o 
  -1   6   8       61.89       58.01      2.42 o 
   0   6   8       47.79       44.13      3.55 o 
   1   6   8       14.86       15.35      1.23 o 
   2   6   8       37.84       34.26      1.65 o 
   3   6   8        2.77        2.95      0.87 o 
   4   6   8        8.36        8.16      0.85 o 
   5   6   8      217.06      203.51      5.42 o 
   6   6   8      144.13      131.60      3.10 o 
   7   6   8        4.27        4.13      0.94 o 
   8   6   8        9.02        8.41      1.96 o 
  -4   7   8        1.62        0.98      1.72 o 
  -3   7   8        2.15        0.67      1.67 o 
  -2   7   8        2.57        2.04      1.67 o 
  -1   7   8       25.19       23.65      1.72 o 
   0   7   8       14.25       17.10      1.67 o 
   1   7   8        8.62        8.89      1.44 o 
   2   7   8        0.00       -1.03      0.78 o 
   3   7   8       15.25       16.46      1.24 o 
   4   7   8        9.28        7.31      2.02 o 
   5   7   8       99.65      100.59      2.39 o 
   6   7   8       29.04       30.84      1.92 o 
   7   7   8        0.63        0.80      0.92 o 
   8   7   8       36.05       34.17      3.17 o 
  -3   8   8       72.36       86.28      4.36 o 
  -2   8   8       26.54       29.17      2.98 o 
  -1   8   8        0.34        1.06      0.72 o 
   0   8   8       38.07       39.62      1.90 o 
   1   8   8       40.27       39.96      1.97 o 
   2   8   8        9.24        9.62      1.09 o 
   3   8   8       32.69       33.02      1.62 o 
   4   8   8        1.27        1.65      0.70 o 
   5   8   8        5.61        5.03      1.91 o 
   6   8   8      109.63      108.08      2.88 o 
   7   8   8       49.69       49.75      2.16 o 
  -1   9   8        6.00        7.08      2.29 o 
   0   9   8        9.35        9.71      2.24 o 
   1   9   8        7.13        6.65      1.56 o 
   2   9   8        1.49        1.27      1.23 o 
   3   9   8        1.22        1.42      1.00 o 
   4   9   8       17.05       19.76      1.88 o 
   5   9   8        6.64        4.61      1.45 o 
   0  -5   9       50.27       51.70      2.72 o 
   1  -5   9        0.14        0.35      0.99 o 
  -3  -4   9        5.52        7.05      1.14 o 
  -2  -4   9        0.39        1.00      1.18 o 
  -1  -4   9       17.38       16.00      1.45 o 
   0  -4   9        5.25        5.03      1.07 o 
   1  -4   9        0.03       -0.58      0.76 o 
   2  -4   9        4.20        3.61      1.11 o 
   3  -4   9       29.68       30.46      1.80 o 
   4  -4   9       59.81       64.86      3.23 o 
  -4  -3   9        6.55        5.68      1.53 o 
  -3  -3   9       18.25       16.30      1.59 o 
  -2  -3   9      131.20      124.73      2.85 o 
  -1  -3   9        0.00        0.50      0.64 o 
   0  -3   9       23.42       27.98      2.10 o 
   1  -3   9       58.75       59.48      1.91 o 
   2  -3   9        0.13        0.76      0.75 o 
   3  -3   9       20.25       20.84      1.39 o 
   4  -3   9        0.40       -1.01      0.86 o 
   5  -3   9        0.63        0.13      0.98 o 
   6  -3   9       13.39       19.26      1.91 o 
  -5  -2   9       49.53       53.14      2.96 o 
  -4  -2   9        8.47        6.16      1.53 o 
  -3  -2   9        2.70        2.20      1.23 o 
  -2  -2   9        4.34        5.89      0.85 o 
  -1  -2   9        0.36        0.33      0.62 o 
   0  -2   9       28.42       27.20      2.69 o 
   1  -2   9        1.58        2.24      0.57 o 
   2  -2   9        1.30        2.04      0.70 o 
   3  -2   9       11.71       10.64      1.04 o 
   4  -2   9       32.47       32.90      1.59 o 
   5  -2   9       77.53       79.72      2.78 o 
   6  -2   9       22.93       24.24      1.93 o 
   7  -2   9       20.89       19.48      1.84 o 
  -5  -1   9        4.49        2.91      1.28 o 
  -4  -1   9        3.18        4.88      1.64 o 
  -3  -1   9       10.41       10.53      1.34 o 
  -2  -1   9       33.24       31.04      1.29 o 
  -1  -1   9      257.69      237.35      3.30 o 
   0  -1   9        0.00       -0.18      0.58 o 
   1  -1   9       40.74       42.78      1.39 o 
   2  -1   9       40.81       41.37      1.17 o 
   3  -1   9        0.14        0.73      0.65 o 
   4  -1   9       23.26       23.85      1.33 o 
   5  -1   9        1.75        2.54      0.77 o 
   6  -1   9        4.15        4.73      1.81 o 
   7  -1   9       36.62       40.44      2.53 o 
  -5   0   9        0.41        0.43      1.05 o 
  -4   0   9       67.31       64.95      2.40 o 
  -3   0   9       12.80       13.48      1.70 o 
  -2   0   9        5.50        5.57      0.89 o 
  -1   0   9        2.77        2.13      0.62 o 
   0   0   9        1.39        1.14      0.60 o 
   1   0   9       24.21       20.92      1.11 o 
   2   0   9        0.62        0.22      0.50 o 
   3   0   9        9.25       10.82      0.97 o 
   4   0   9       22.56       21.55      1.96 o 
   5   0   9       23.51       27.37      1.49 o 
   6   0   9       68.40       70.35      3.10 o 
   7   0   9       35.86       40.32      2.22 o 
   8   0   9       26.44       27.07      2.05 o 
  -6   1   9       18.84       21.50      1.96 o 
  -5   1   9       10.62       12.27      1.51 o 
  -4   1   9       10.55       11.35      1.45 o 
  -3   1   9        2.46        2.80      0.86 o 
  -2   1   9       12.69       12.73      1.05 o 
  -1   1   9       61.69       50.04      1.46 o 
   0   1   9      350.49      299.68      3.10 o 
   1   1   9        0.05       -0.08      0.50 o 
   2   1   9       56.51       57.90      1.61 o 
   3   1   9       10.35       11.54      0.99 o 
   4   1   9        0.26        0.43      0.70 o 
   5   1   9       20.20       21.02      1.42 o 
   6   1   9        2.57        0.80      0.73 o 
   7   1   9        9.62       12.11      1.45 o 
   8   1   9       64.76       70.39      2.68 o 
  -6   2   9        1.30        3.79      1.20 o 
  -5   2   9       33.85       35.22      3.19 o 
  -4   2   9        0.08        1.28      0.91 o 
  -3   2   9       64.82       60.43      2.70 o 
  -2   2   9        8.04        6.89      0.85 o 
  -1   2   9        4.55        4.91      0.72 o 
   0   2   9        0.92        0.83      0.46 o 
   1   2   9        4.63        3.71      0.61 o 
   2   2   9        7.12        6.52      0.73 o 
   3   2   9        0.53        0.55      0.56 o 
   4   2   9       19.37       20.67      1.05 o 
   5   2   9       24.04       24.26      1.40 o 
   6   2   9       13.21       12.71      1.09 o 
   7   2   9       37.54       37.01      1.70 o 
   8   2   9       39.02       43.42      2.28 o 
  -5   3   9       18.63       20.33      1.65 o 
  -4   3   9       18.72       17.93      1.57 o 
  -3   3   9       12.30       12.69      1.37 o 
  -2   3   9        4.55        5.46      1.22 o 
  -1   3   9       11.86       10.99      1.03 o 
   0   3   9       88.72       70.91      1.67 o 
   1   3   9      351.75      289.77      2.93 o 
   2   3   9        1.14        0.65      0.46 o 
   3   3   9       57.26       60.75      1.56 o 
   4   3   9        1.04        0.78      0.62 o 
   5   3   9        3.33        3.82      0.65 o 
   6   3   9       19.21       19.60      1.33 o 
   7   3   9        1.50        0.73      0.91 o 
   8   3   9       11.59       15.58      2.00 o 
  -5   4   9        0.07        0.94      0.82 o 
  -4   4   9       37.22       38.12      1.91 o 
  -3   4   9        0.85        0.99      1.62 o 
  -2   4   9       39.44       42.31      1.96 o 
  -1   4   9        2.75        2.29      1.10 o 
   0   4   9        1.48       -0.25      0.61 o 
   1   4   9        0.00       -0.84      0.78 o 
   2   4   9        5.10        4.01      0.65 o 
   3   4   9        0.05        0.53      0.54 o 
   4   4   9        1.09        0.34      0.47 o 
   5   4   9       24.33       23.87      1.26 o 
   6   4   9       16.90       17.58      1.30 o 
   7   4   9        7.76        8.85      1.13 o 
   8   4   9       12.15       12.03      1.51 o 
  -5   5   9        2.12        3.82      2.20 o 
  -4   5   9       13.15       11.95      1.15 o 
  -3   5   9       17.21       17.09      1.44 o 
  -2   5   9        7.86        9.31      1.23 o 
  -1   5   9        5.72        4.32      1.06 o 
   0   5   9        6.64        5.78      0.89 o 
   1   5   9      105.01       90.71      2.84 o 
   2   5   9      275.08      239.60      3.97 o 
   3   5   9        3.79        3.74      0.67 o 
   4   5   9       32.43       34.99      1.40 o 
   5   5   9        0.03       -0.14      0.59 o 
   6   5   9        6.32        5.90      0.85 o 
   7   5   9       17.04       18.52      1.98 o 
   8   5   9        0.54        0.33      1.28 o 
  -4   6   9        0.10       -1.78      1.61 o 
  -3   6   9       28.53       30.61      2.36 o 
  -2   6   9        1.72        0.73      1.01 o 
  -1   6   9       11.52        9.48      1.39 o 
   0   6   9        0.64        0.28      1.04 o 
   1   6   9        0.02       -0.81      0.75 o 
   2   6   9        0.34        0.14      0.84 o 
   3   6   9        4.56        3.37      0.97 o 
   4   6   9        5.99        5.52      0.85 o 
   5   6   9        2.13        3.51      1.08 o 
   6   6   9       21.37       20.17      1.32 o 
   7   6   9        7.50        7.64      1.91 o 
   8   6   9        6.74        9.86      2.12 o 
  -3   7   9        7.03        6.27      2.08 o 
  -2   7   9        9.37       10.95      1.36 o 
  -1   7   9        2.28        2.08      1.11 o 
   0   7   9        7.01        5.84      1.32 o 
   1   7   9        1.78        3.31      1.55 o 
   2   7   9       98.26       91.63      2.77 o 
   3   7   9      153.40      150.83      3.38 o 
   4   7   9        6.70        4.42      1.33 o 
   5   7   9       16.59       16.83      2.02 o 
   6   7   9        0.06        0.23      0.92 o 
   7   7   9        5.79        5.47      0.88 o 
  -2   8   9       13.07        9.74      2.31 o 
  -1   8   9        1.68        1.18      1.92 o 
   0   8   9        0.69        0.51      1.25 o 
   1   8   9        0.00       -1.46      1.11 o 
   2   8   9        0.80        0.58      0.82 o 
   3   8   9        0.68        0.64      0.99 o 
   4   8   9        2.79        3.10      1.01 o 
   5   8   9        9.06        9.34      1.90 o 
   6   8   9        2.00        3.36      1.59 o 
   0   9   9        0.34       -1.89      1.76 o 
   1   9   9        9.13        8.83      1.73 o 
   2   9   9        0.12        2.12      1.06 o 
   3   9   9       63.75       57.47      2.91 o 
   4   9   9       72.48       69.17      2.64 o 
   5   9   9        7.56        7.07      1.84 o 
   0  -4  10       26.52       28.21      2.75 o 
   1  -4  10        0.98       -0.29      1.13 o 
   2  -4  10        0.02       -0.85      0.87 o 
  -2  -3  10       13.45       11.38      1.62 o 
  -1  -3  10        2.58        3.26      0.85 o 
   0  -3  10       34.53       34.92      2.07 o 
   1  -3  10        6.65        8.29      1.26 o 
   2  -3  10        0.84        0.00      0.80 o 
   3  -3  10        2.80        2.33      0.94 o 
   4  -3  10        3.45        3.23      1.20 o 
  -3  -2  10        0.48        1.32      1.20 o 
  -2  -2  10       68.06       65.43      2.11 o 
  -1  -2  10       33.57       32.68      1.51 o 
   0  -2  10       10.85       10.10      0.99 o 
   1  -2  10       53.49       58.87      3.00 o 
   2  -2  10        3.61        2.93      0.86 o 
   3  -2  10        0.11       -0.58      0.75 o 
   4  -2  10       59.29       62.81      2.02 o 
   5  -2  10       39.02       43.14      2.37 o 
  -4  -1  10        0.26        1.09      1.07 o 
  -3  -1  10        3.44        2.82      2.26 o 
  -2  -1  10        0.97       -0.18      0.80 o 
  -1  -1  10       15.90       14.29      1.09 o 
   0  -1  10       14.44       14.21      1.23 o 
   1  -1  10       38.52       38.47      1.50 o 
   2  -1  10       11.53        9.89      1.25 o 
   3  -1  10        1.01        1.22      0.72 o 
   4  -1  10        4.38        3.04      1.00 o 
   5  -1  10       12.46       13.03      1.21 o 
   6  -1  10        1.75        1.19      0.99 o 
  -4   0  10       30.35       35.64      2.18 o 
  -3   0  10       22.92       24.86      1.85 o 
  -2   0  10        0.10        0.49      0.81 o 
  -1   0  10       65.46       58.03      1.56 o 
   0   0  10       49.67       43.82      1.55 o 
   1   0  10       26.75       26.05      1.33 o 
   2   0  10       78.12       79.09      1.91 o 
   3   0  10        8.33        8.60      1.02 o 
   4   0  10        0.46        0.84      0.72 o 
   5   0  10       83.21       90.14      2.21 o 
   6   0  10       53.51       58.56      2.08 o 
   7   0  10        5.20        3.85      1.16 o 
  -5   1  10        5.93        5.43      1.13 o 
  -4   1  10       20.24       18.91      1.56 o 
  -3   1  10        0.11        0.20      0.86 o 
  -2   1  10        5.90        5.71      0.87 o 
  -1   1  10        2.87        2.27      0.73 o 
   0   1  10       15.95       15.21      0.98 o 
   1   1  10       34.92       32.48      1.35 o 
   2   1  10       35.83       33.17      1.43 o 
   3   1  10       10.49        9.67      1.33 o 
   4   1  10        2.23        1.70      0.79 o 
   5   1  10        2.94        3.69      0.87 o 
   6   1  10       24.33       29.53      1.69 o 
   7   1  10        1.21        2.00      0.85 o 
  -5   2  10        0.73        2.81      1.10 o 
  -4   2  10        0.30        1.67      1.12 o 
  -3   2  10       63.78       65.85      2.11 o 
  -2   2  10       21.96       22.82      1.30 o 
  -1   2  10        0.12        0.95      0.70 o 
   0   2  10       47.71       35.52      1.47 o 
   1   2  10       64.56       59.01      1.45 o 
   2   2  10       36.15       35.40      1.37 o 
   3   2  10       71.09       73.62      1.89 o 
   4   2  10       11.33       11.30      0.93 o 
   5   2  10        1.69        1.18      0.78 o 
   6   2  10       97.90      110.29      2.66 o 
   7   2  10       51.52       53.88      1.95 o 
   8   2  10        8.25        8.98      1.18 o 
  -5   3  10       18.74       18.31      2.55 o 
  -4   3  10        3.24        3.20      1.17 o 
  -3   3  10       35.89       36.23      1.82 o 
  -2   3  10        0.13       -0.37      0.58 o 
  -1   3  10        8.97       10.51      0.87 o 
   0   3  10        5.78        4.11      0.82 o 
   1   3  10       13.97       16.65      1.03 o 
   2   3  10       44.44       40.89      1.64 o 
   3   3  10       24.41       20.65      1.22 o 
   4   3  10        4.78        5.31      0.82 o 
   5   3  10        3.35        3.83      0.85 o 
   6   3  10        0.63        0.36      0.77 o 
   7   3  10       29.32       33.57      2.35 o 
   8   3  10        0.77        0.50      1.29 o 
  -4   4  10        0.01        0.76      1.00 o 
  -3   4  10        0.01        0.17      1.59 o 
  -2   4  10       96.64       99.34      3.14 o 
  -1   4  10       17.96       18.43      1.32 o 
   0   4  10        0.25       -0.26      0.76 o 
   1   4  10       26.84       20.16      1.34 o 
   2   4  10       55.69       53.43      1.24 o 
   3   4  10       36.08       34.89      1.19 o 
   4   4  10       47.33       50.29      1.64 o 
   5   4  10        6.81        5.72      0.86 o 
   6   4  10        4.05        5.73      1.51 o 
   7   4  10       88.82       98.42      2.96 o 
   8   4  10       35.18       39.62      3.04 o 
  -4   5  10       40.95       41.04      3.03 o 
  -3   5  10        0.60        2.11      1.06 o 
  -2   5  10       41.91       43.18      2.08 o 
  -1   5  10        0.72        1.60      1.02 o 
   0   5  10        7.42        9.19      1.21 o 
   1   5  10        8.84        7.56      1.31 o 
   2   5  10        7.36        7.22      1.17 o 
   3   5  10       33.81       30.43      1.72 o 
   4   5  10       11.23        9.70      0.85 o 
   5   5  10        0.53        0.81      0.73 o 
   6   5  10        3.51        2.61      0.83 o 
   7   5  10        0.15        0.68      1.05 o 
   8   5  10       23.20       25.17      2.43 o 
  -3   6  10        0.10        0.67      1.11 o 
  -2   6  10        0.04        0.54      1.09 o 
  -1   6  10      108.81      118.36      3.68 o 
   0   6  10       14.24       14.47      1.95 o 
   1   6  10        0.19       -0.08      0.86 o 
   2   6  10        9.74        5.97      2.03 o 
   3   6  10       31.05       29.08      1.79 o 
   4   6  10       22.34       21.68      1.37 o 
   5   6  10       22.33       25.50      1.50 o 
   6   6  10        1.54        1.21      0.87 o 
   7   6  10        4.73        1.15      1.59 o 
  -2   7  10        0.02       -0.39      1.00 o 
  -1   7  10       33.53       29.96      2.14 o 
   0   7  10        2.10        3.99      1.39 o 
   1   7  10        3.52        2.32      1.03 o 
   2   7  10        7.95        5.14      1.14 o 
   3   7  10        3.20        3.41      1.11 o 
   4   7  10       14.48       14.32      1.77 o 
   5   7  10        4.77        3.38      1.59 o 
   6   7  10        0.34       -0.38      1.05 o 
   7   7  10        2.65        3.09      1.07 o 
  -1   8  10        0.93        1.70      1.13 o 
   0   8  10       91.82       97.16      3.51 o 
   1   8  10        9.03       10.88      2.15 o 
   2   8  10        0.48       -1.06      0.90 o 
   3   8  10        4.18        3.34      1.82 o 
   4   8  10       12.91       10.63      1.61 o 
   5   8  10        9.02        9.32      2.22 o 
   2   9  10        0.57        1.56      0.94 o 
   3   9  10        4.32        4.91      1.30 o 
  -2  -2  11        6.47        8.80      1.66 o 
  -1  -2  11        0.93       -0.02      0.75 o 
   0  -2  11       12.27       12.56      1.13 o 
   1  -2  11        0.92        0.18      0.98 o 
   2  -2  11        9.38       10.96      1.44 o 
   3  -2  11        5.70        6.66      1.31 o 
   4  -2  11        1.61        0.25      0.94 o 
  -3  -1  11        1.96        3.00      1.36 o 
  -2  -1  11       30.84       31.03      3.64 o 
  -1  -1  11        9.01        9.08      0.99 o 
   0  -1  11        5.26        5.71      0.90 o 
   1  -1  11        2.85        2.40      1.23 o 
   2  -1  11       42.66       42.88      2.16 o 
   3  -1  11        0.87        2.09      0.97 o 
   4  -1  11        6.80        5.62      1.07 o 
   5  -1  11       92.72      101.92      3.16 o 
  -3   0  11        7.13        7.32      1.46 o 
  -2   0  11        0.08        0.25      0.88 o 
  -1   0  11       14.20       11.27      1.24 o 
   0   0  11        0.35       -1.02      0.63 o 
   1   0  11       16.81       18.88      1.25 o 
   2   0  11        0.24        0.49      0.63 o 
   3   0  11        8.91        7.71      1.22 o 
   4   0  11        4.19        4.24      0.95 o 
   5   0  11        4.40        1.59      0.92 o 
   6   0  11        0.32        0.52      0.82 o 
  -3   1  11       66.85       71.26      2.35 o 
  -2   1  11        0.00       -0.36      0.73 o 
  -1   1  11       42.30       45.19      1.99 o 
   0   1  11        8.54        6.13      0.79 o 
   1   1  11        4.93        6.29      0.98 o 
   2   1  11        8.56        7.42      1.00 o 
   3   1  11       71.43       76.92      1.92 o 
   4   1  11        1.54        0.07      0.83 o 
   5   1  11       11.20       10.36      1.24 o 
   6   1  11       73.08       81.38      2.43 o 
   7   1  11        5.32        8.50      1.16 o 
  -4   2  11        9.27       11.61      3.82 o 
  -3   2  11        2.97        2.69      1.15 o 
  -2   2  11       14.37       13.18      2.19 o 
  -1   2  11        0.81        1.13      0.83 o 
   0   2  11       19.25       16.08      1.22 o 
   1   2  11       10.09        9.63      1.07 o 
   2   2  11       14.75       16.64      1.18 o 
   3   2  11        4.02        4.27      0.85 o 
   4   2  11        7.71        7.95      0.88 o 
   5   2  11        2.34        4.71      1.11 o 
   6   2  11        8.59        7.40      1.14 o 
   7   2  11        0.25       -0.12      0.87 o 
  -3   3  11      111.37      119.65      3.52 o 
  -2   3  11       73.43       81.10      2.12 o 
  -1   3  11        3.92        4.36      0.90 o 
   0   3  11       33.05       32.65      1.52 o 
   1   3  11        4.36        1.88      0.80 o 
   2   3  11        3.54        3.94      0.74 o 
   3   3  11       10.57        9.61      1.15 o 
   4   3  11       93.19       99.99      2.24 o 
   5   3  11        2.14        2.06      0.99 o 
   6   3  11       10.88       10.22      1.41 o 
   7   3  11       47.69       61.30      2.50 o 
  -3   4  11       20.82       23.32      1.66 o 
  -2   4  11       15.25       16.65      2.40 o 
  -1   4  11       16.40       18.85      1.14 o 
   0   4  11        2.00        3.06      0.70 o 
   1   4  11       21.88       20.04      1.18 o 
   2   4  11       29.60       32.33      1.72 o 
   3   4  11        8.47       10.01      1.00 o 
   4   4  11        8.14        8.10      0.97 o 
   5   4  11        6.73        7.60      0.95 o 
   6   4  11        1.41        2.69      1.09 o 
   7   4  11       11.55       11.28      1.51 o 
  -3   5  11        0.38        3.60      0.93 o 
  -2   5  11      107.31      118.44      3.36 o 
  -1   5  11       62.46       67.47      4.28 o 
   0   5  11       12.98       15.24      1.33 o 
   1   5  11       17.57       17.38      1.38 o 
   2   5  11        0.85        1.02      0.83 o 
   3   5  11        0.95       -0.08      0.69 o 
   4   5  11        4.59        4.31      0.89 o 
   5   5  11       89.00       93.65      2.24 o 
   6   5  11        1.50        0.53      1.29 o 
   7   5  11        7.48        9.25      1.50 o 
  -2   6  11       31.28       36.21      3.87 o 
  -1   6  11       30.66       32.86      2.41 o 
   0   6  11       13.56       15.35      2.18 o 
   1   6  11        2.44        3.25      1.80 o 
   2   6  11       20.90       22.55      1.74 o 
   3   6  11       40.19       42.19      5.47 o 
   4   6  11        2.74        2.15      1.06 o 
   5   6  11        9.47        9.01      0.97 o 
   6   6  11        5.73        5.64      1.05 o 
  -1   7  11       84.09       91.37      3.43 o 
   0   7  11       38.84       50.26      5.95 o 
   1   7  11       19.06       21.23      1.72 o 
   2   7  11        5.12        4.26      1.58 o 
   3   7  11        0.02       -0.42      0.96 o 
   4   7  11        0.01       -0.44      1.20 o 
   5   7  11        0.37        0.43      1.20 o 
   6   7  11       64.42       66.72      1.81 o 
   1   8  11        8.10        8.24      1.75 o 
   2   8  11        2.18        3.61      1.19 o 
   3   8  11       16.37       13.74      1.64 o 
   4   8  11       33.20       28.76      2.36 o 
   0  -1  12        0.00        0.76      0.72 o 
   1  -1  12        0.65        0.69      0.96 o 
   2  -1  12        0.31        0.75      0.94 o 
   3  -1  12       14.59       14.36      1.64 o 
  -1   0  12        1.63        2.16      1.58 o 
   0   0  12        6.65        5.79      0.95 o 
   1   0  12        1.28        0.98      0.74 o 
   2   0  12       80.01       84.60      2.12 o 
   3   0  12       56.72       57.84      2.44 o 
   4   0  12        5.78        6.36      1.67 o 
  -2   1  12        1.73        0.99      1.13 o 
  -1   1  12        1.89        4.40      1.02 o 
   0   1  12       78.50       80.56      2.75 o 
   1   1  12        2.06        2.58      0.80 o 
   2   1  12        0.03        0.35      0.76 o 
   3   1  12        4.25        3.64      1.12 o 
   4   1  12       17.08       17.31      1.67 o 
   5   1  12       14.22       14.28      1.56 o 
  -2   2  12        0.09        0.70      0.83 o 
  -1   2  12        2.31        5.34      1.09 o 
   0   2  12        2.32        3.22      1.04 o 
   1   2  12        4.11        1.47      1.04 o 
   2   2  12        3.88        5.33      0.95 o 
   3   2  12      104.95      114.23      2.48 o 
   4   2  12       44.97       50.20      3.91 o 
   5   2  12       13.44       14.06      1.57 o 
   6   2  12       15.27       16.71      1.69 o 
  -2   3  12        8.40        8.24      1.10 o 
  -1   3  12        3.68        3.55      0.96 o 
   0   3  12        4.89        6.70      1.06 o 
   1   3  12       92.40       98.37      2.67 o 
   2   3  12        8.58       10.11      1.04 o 
   3   3  12        0.49        0.23      1.01 o 
   4   3  12       14.74       13.52      1.16 o 
   5   3  12       12.76       12.05      1.50 o 
   6   3  12       14.16       13.37      1.53 o 
  -2   4  12       22.13       29.46      2.26 o 
  -1   4  12        0.28        1.17      0.88 o 
   0   4  12        0.06        1.36      0.86 o 
   1   4  12        3.21        2.18      0.88 o 
   2   4  12        0.54       -0.19      0.90 o 
   3   4  12       10.80       13.94      1.35 o 
   4   4  12       98.99      105.61      2.40 o 
   5   4  12       24.19       25.93      1.74 o 
   6   4  12       16.96       19.59      1.85 o 
  -1   5  12        5.79        4.25      0.74 o 
   0   5  12        5.84        5.15      0.90 o 
   1   5  12        6.27        6.28      1.01 o 
   2   5  12       67.82       66.23      3.65 o 
   3   5  12       16.28       13.06      2.16 o 
   4   5  12        1.33        1.00      0.83 o 
   5   5  12       25.57       24.49      1.56 o 
   6   5  12        5.87        4.51      1.24 o 
   0   6  12        0.01        1.56      1.07 o 
   1   6  12        0.30        0.56      0.98 o 
   2   6  12        3.48        3.77      1.23 o 
   3   6  12        0.45        0.98      0.89 o 
   4   6  12       18.05       20.81      2.04 o 
   5   6  12       67.73       67.63      3.25 o 
   1   7  12        6.62        5.04      1.22 o 
   2   7  12        6.23        6.70      1.37 o 
   3   7  12       29.83       31.83      2.56 o 
   4   7  12       18.38       17.92      2.27 o 
   1   1  13        4.40        5.53      0.94 o 
   2   1  13       29.89       33.46      1.62 o 
   0   2  13        4.92        6.20      1.33 o 
   1   2  13       13.27       12.25      1.55 o 
   2   2  13       70.68       76.81      2.15 o 
   3   2  13        8.85        7.97      1.05 o 
   4   2  13       10.84        7.15      1.47 o 
   0   3  13      120.96      131.43      3.23 o 
   1   3  13      137.88      141.36      3.34 o 
   2   3  13        0.86        1.61      1.44 o 
   3   3  13       27.62       32.71      1.61 o 
   4   3  13        7.85        8.59      1.05 o 
   0   4  13        6.90        6.50      1.28 o 
   1   4  13       22.73       27.60      2.11 o 
   2   4  13       16.63       15.67      1.70 o 
   3   4  13       58.39       61.11      3.16 o 
   4   4  13       17.62       17.73      1.52 o 
   1   5  13      142.81      159.20      3.58 o 
   2   5  13      151.78      143.23      8.61 o 
   3   5  13        0.00       -0.52      1.04 o 
   4   5  13       20.70       21.74      2.85 o 
